# Supplementary material for: Crystal structure of trans-dihydrido­bis[tris­(di­methyl­amino)­phosphane-κP]platinum(II)
Source: Acta Crystallogr E Crystallogr Commun. 2015 Mar 14;71(Pt 4):m83–4. doi: 10.1107/S2056989015004351 (PMC4438795; doi:10.1107/S2056989015004351)
Supplement: Supplementary file 1 [file e-71-00m83-sup1.cif]

##############################################################################
#                                                                            #
# This CIF contains the data in a paper accepted for publication in          #
# Acta Crystallographica Section E. It conforms to the requirements of       #
# Notes for Authors for Acta Crystallographica Section E, and has been       #
# peer reviewed under the auspices of the IUCr Commission on Journals.       #
#                                                                            #
# Full details of the Crystallographic Information File format               #
# are given in the paper "The Crystallographic Information File (CIF):       #
# a New Standard Archive File for Crystallography" by S. R. Hall, F. H.      #
# Allen and I. D. Brown [Acta Cryst. (1991), A47, 655-685].                  #
#                                                                            #
# The current version of the core CIF dictionary is obtainable from          #
# ftp://ftp.iucr.org/pub/cif_core.dic.                                       #
#                                                                            #
# Software is freely available for graphical display of the structure(s)     #
# in this CIF. For information consult the CIF software page                 #
# http://www.iucr.org/resources/cif/software.                                #
#                                                                            #
# This file may be used for bona fide research purposes within the           #
# scientific community so long as proper attribution is given to the journal # 
# article from which it was obtained.                                        #
#                                                                            #
##############################################################################
data_I
_database_code_depnum_ccdc_archive 'CCDC 1051841'
_audit_creation_method     SHELXTL
_journal_date_recd_electronic     2015-02-03
_journal_date_accepted     2015-03-02
_journal_name_full     'Acta Crystallographica, Section E'
_journal_year     2015
_journal_volume     71
_journal_issue      4
_journal_page_first     m83
_journal_page_last     m84
_journal_paper_category     HM
_journal_paper_doi     10.1107/S2056989015004351
_journal_coeditor_code     PK2545
_publ_contact_author_name     'David R. Tyler'
_publ_contact_author_address
;
Department of Chemistry
University of Oregon
Eugene, Oregon 97403
USA
;
_publ_contact_author_email     'dtyler@uoregon.edu'
_publ_contact_author_phone     '541 346 4649'
_publ_section_title
;\
Crystal structure of
<i>trans</i>-dihydridobis[tris(dimethylamino)phosphane-\k<i>P</i>]\
platinum(II)
;
loop_
    _publ_author_name
    _publ_author_footnote
    _publ_author_address
    'Downs, Emma L.' .
;
Department of Chemistry and Biochemistry,
1253 University of Oregon
Eugene, Oregon 97403-1253, USA
;
    'Zakharov, Lev N.' .
;
Department of Chemistry and Biochemistry,
1253 University of Oregon
Eugene, Oregon 97403-1253, USA
;
    'Tyler, David R.' .
;
Department of Chemistry and Biochemistry,
1253 University of Oregon
Eugene, Oregon 97403-1253, USA
;
_chemical_name_systematic
;
<i>trans</i>-Dihydridobis[tris(dimethylamino)phosphane-\k<i>P</i>]platinum(II)
;
_chemical_name_common     ?
_chemical_formula_moiety     'C12 H38 N6 P2 Pt'
_chemical_formula_sum     'C12 H38 N6 P2 Pt'
_chemical_formula_iupac     '[Pt H2 (C6 H18 N3 P1)2]'
_chemical_formula_weight     523.51
_chemical_melting_point     ?
_shelx_space_group_comment
;
The symmetry employed for this shelxl refinement is uniquely defined
by the following loop, which should always be used as a source of
symmetry information in preference to the above space-group names.
They are only intended as comments.
;
_space_group_crystal_system     triclinic
_space_group_name_H-M_alt     'P -1'
_space_group_name_Hall     '-P 1'
loop_
    _space_group_symop_operation_xyz
    'x, y, z'
    '-x, -y, -z'
_cell_length_a     7.8871(19)
_cell_length_b     7.9499(19)
_cell_length_c     9.891(2)
_cell_angle_alpha     76.807(4)
_cell_angle_beta     73.241(4)
_cell_angle_gamma     60.652(3)
_cell_volume     514.8(2)
_cell_formula_units_Z     1
_cell_measurement_reflns_used     3285
_cell_measurement_theta_min     2.96
_cell_measurement_theta_max     26.92
_cell_measurement_temperature     173(2)
_exptl_crystal_description     block
_exptl_crystal_colour     colorless
_exptl_crystal_size_max     0.080
_exptl_crystal_size_mid     0.060
_exptl_crystal_size_min     0.030
_exptl_crystal_density_diffrn     1.689
_exptl_crystal_density_meas     ?
_exptl_crystal_density_method     ?
_exptl_crystal_F_000     260
_exptl_absorpt_coefficient_mu     6.973
_exptl_absorpt_correction_type     multi-scan
_exptl_absorpt_process_details
;
(SADABS; Sheldrick, 1995)
;
_shelx_estimated_absorpt_T_min     0.605
_shelx_estimated_absorpt_T_max     0.818
_exptl_absorpt_correction_T_min     0.8556
_exptl_absorpt_correction_T_max     1.0000
_exptl_special_details     ?
_diffrn_ambient_temperature     173(2)
_diffrn_radiation_type     MoK\a
_diffrn_radiation_wavelength     0.71073
_diffrn_measurement_device_type     'Bruker APEXII CCD area-detector'
_diffrn_measurement_method     '\f and \w scans'
_diffrn_detector_area_resol_mean     ?
_diffrn_reflns_number     5813
_diffrn_reflns_av_R_equivalents     0.0196
_diffrn_reflns_theta_min     2.162
_diffrn_reflns_theta_max     26.999
_diffrn_reflns_theta_full     25.242
_diffrn_measured_fraction_theta_max     0.992
_diffrn_measured_fraction_theta_full     0.997
_diffrn_reflns_limit_h_min     -10
_diffrn_reflns_limit_h_max     10
_diffrn_reflns_limit_k_min     -10
_diffrn_reflns_limit_k_max     10
_diffrn_reflns_limit_l_min     -12
_diffrn_reflns_limit_l_max     12
_refine_special_details     ?
_reflns_number_total     2238
_reflns_number_gt     2238
_reflns_threshold_expression     'I > 2\s(I)'
_refine_ls_structure_factor_coef     Fsqd
_refine_ls_matrix_type     full
_refine_ls_R_factor_all     0.0229
_refine_ls_R_factor_gt     0.0229
_refine_ls_wR_factor_gt     0.0590
_refine_ls_wR_factor_ref     0.0590
_refine_ls_goodness_of_fit_ref     1.042
_refine_ls_restrained_S_all     1.042
_refine_ls_number_reflns     2238
_refine_ls_number_parameters     101
_refine_ls_number_restraints     0
_refine_ls_hydrogen_treatment     mixed
_refine_ls_weighting_scheme     calc
_refine_ls_weighting_details
                      'w=1/[\s^2^(Fo^2^)+(0.0425P)^2^] where P=(Fo^2^+2Fc^2^)/3'
_atom_sites_solution_hydrogens     mixed
_atom_sites_solution_primary     ?
_atom_sites_solution_secondary     ?
_refine_ls_shift/su_max     0.000
_refine_ls_shift/su_mean     0.000
_refine_diff_density_max     0.654
_refine_diff_density_min     -0.694
_refine_ls_extinction_method     none
_refine_ls_extinction_coef     .
loop_
    _atom_type_symbol
    _atom_type_description
    _atom_type_scat_dispersion_real
    _atom_type_scat_dispersion_imag
    _atom_type_scat_source
    'C' 'C' 0.0033 0.0016
                         'International Tables Vol C Tables 4.2.6.8 and 6.1.1.4'
    'H' 'H' 0.0000 0.0000
                         'International Tables Vol C Tables 4.2.6.8 and 6.1.1.4'
    'N' 'N' 0.0061 0.0033
                         'International Tables Vol C Tables 4.2.6.8 and 6.1.1.4'
    'P' 'P' 0.1023 0.0942
                         'International Tables Vol C Tables 4.2.6.8 and 6.1.1.4'
    'Pt' 'Pt' -1.7033 8.3905
                         'International Tables Vol C Tables 4.2.6.8 and 6.1.1.4'
_computing_data_collection
;
APEX2 (Bruker, 2008)
;
_computing_cell_refinement
;
SAINT (Bruker, 2000)
;
_computing_data_reduction
;
SAINT (Bruker, 2000)
;
_computing_structure_solution
;
SHELXTL (Sheldrick, 2008)
;
_computing_structure_refinement
;
SHELXTL (Sheldrick, 2008)
;
_computing_molecular_graphics
;
SHELXTL (Sheldrick, 2008)
;
_computing_publication_material
;
SHELXTL (Sheldrick, 2008)
;
loop_
    _atom_site_type_symbol
    _atom_site_label
    _atom_site_fract_x
    _atom_site_fract_y
    _atom_site_fract_z
    _atom_site_U_iso_or_equiv
    _atom_site_adp_type
    _atom_site_calc_flag
    _atom_site_occupancy
    _atom_site_disorder_assembly
    _atom_site_disorder_group
    Pt Pt1 0.5000 1.0000 0.5000 0.02501(8) Uani d 1 . .
    P P1 0.58089(14) 0.80751(13) 0.70124(10) 0.02302(18) Uani d 1 . .
    N N1 0.8017(5) 0.7594(5) 0.7244(4) 0.0332(7) Uani d 1 . .
    N N2 0.6130(5) 0.5757(4) 0.7200(3) 0.0272(6) Uani d 1 . .
    N N3 0.4051(6) 0.8932(5) 0.8436(4) 0.0405(9) Uani d 1 . .
    C C1 0.8862(7) 0.8928(6) 0.6632(5) 0.0372(9) Uani d 1 . .
    H H1A 1.0160 0.8404 0.6880 0.056 Uiso calc 1 . .
    H H1B 0.7971 1.0185 0.7007 0.056 Uiso calc 1 . .
    H H1C 0.9028 0.9096 0.5597 0.056 Uiso calc 1 . .
    C C2 0.9106(7) 0.6069(7) 0.8243(5) 0.0433(11) Uani d 1 . .
    H H2A 1.0362 0.6085 0.8177 0.065 Uiso calc 1 . .
    H H2B 0.9382 0.4808 0.8019 0.065 Uiso calc 1 . .
    H H2C 0.8308 0.6284 0.9209 0.065 Uiso calc 1 . .
    C C3 0.7765(7) 0.4524(6) 0.6164(5) 0.0400(10) Uani d 1 . .
    H H3A 0.7849 0.3224 0.6347 0.060 Uiso calc 1 . .
    H H3B 0.9016 0.4438 0.6244 0.060 Uiso calc 1 . .
    H H3C 0.7529 0.5083 0.5205 0.060 Uiso calc 1 . .
    C C4 0.4314(7) 0.5651(7) 0.7249(5) 0.0433(11) Uani d 1 . .
    H H4A 0.4592 0.4288 0.7360 0.065 Uiso calc 1 . .
    H H4B 0.3844 0.6298 0.6366 0.065 Uiso calc 1 . .
    H H4C 0.3289 0.6295 0.8055 0.065 Uiso calc 1 . .
    C C5 0.2224(7) 1.0666(8) 0.8357(6) 0.0543(14) Uani d 1 . .
    H H5B 0.1401 1.0908 0.9314 0.081 Uiso calc 1 . .
    H H5C 0.1509 1.0512 0.7769 0.081 Uiso calc 1 . .
    H H5D 0.2511 1.1764 0.7935 0.081 Uiso calc 1 . .
    C C6 0.4176(8) 0.7934(7) 0.9864(5) 0.0488(12) Uani d 1 . .
    H H6C 0.2983 0.8692 1.0539 0.073 Uiso calc 1 . .
    H H6D 0.5356 0.7789 1.0119 0.073 Uiso calc 1 . .
    H H6A 0.4274 0.6649 0.9892 0.073 Uiso calc 1 . .
    H H1 0.490(10) 1.163(10) 0.557(7) 0.070(19) Uiso d 1 . .
loop_
    _atom_site_aniso_label
    _atom_site_aniso_U_11
    _atom_site_aniso_U_22
    _atom_site_aniso_U_33
    _atom_site_aniso_U_12
    _atom_site_aniso_U_13
    _atom_site_aniso_U_23
    Pt1 0.03283(12) 0.02060(11) 0.02016(11) -0.01088(8) -0.01106(8) 0.00457(7)
    P1 0.0288(4) 0.0194(4) 0.0196(4) -0.0097(4) -0.0092(3) 0.0027(3)
    N1 0.0396(18) 0.0315(17) 0.0374(19) -0.0219(15) -0.0225(15) 0.0127(14)
    N2 0.0358(17) 0.0198(15) 0.0279(16) -0.0138(13) -0.0115(13) 0.0031(12)
    N3 0.043(2) 0.0329(19) 0.0202(16) -0.0017(16) -0.0033(14) 0.0009(14)
    C1 0.037(2) 0.034(2) 0.047(2) -0.0233(18) -0.0090(18) 0.0020(18)
    C2 0.047(3) 0.042(2) 0.048(3) -0.024(2) -0.030(2) 0.017(2)
    C3 0.050(3) 0.024(2) 0.039(2) -0.0111(18) -0.0111(19) -0.0037(17)
    C4 0.052(3) 0.050(3) 0.042(2) -0.035(2) -0.023(2) 0.014(2)
    C5 0.040(2) 0.047(3) 0.041(3) 0.003(2) -0.003(2) -0.001(2)
    C6 0.054(3) 0.043(3) 0.024(2) -0.008(2) -0.0055(19) 0.0046(18)
_geom_special_details
;
All e.s.d.'s (except the e.s.d. in the dihedral angle between two l.s. planes)
are estimated using the full covariance matrix. The cell e.s.d.'s are taken
into account individually in the estimation of e.s.d.'s in distances, angles
and torsion angles; correlations between e.s.d.'s in cell parameters are only
used when they are defined by crystal symmetry. An approximate (isotropic)
treatment of cell e.s.d.'s is used for estimating e.s.d.'s involving l.s.
planes.
;
loop_
    _geom_bond_atom_site_label_1
    _geom_bond_atom_site_label_2
    _geom_bond_site_symmetry_2
    _geom_bond_distance
    _geom_bond_publ_flag
    Pt1 P1 . 2.2574(10) ?
    Pt1 P1 2_676 2.2574(10) ?
    Pt1 H1 . 1.49(7) ?
    P1 N3 . 1.660(4) ?
    P1 N1 . 1.664(3) ?
    P1 N2 . 1.705(3) ?
    N1 C1 . 1.450(5) ?
    N1 C2 . 1.451(5) ?
    N2 C3 . 1.460(5) ?
    N2 C4 . 1.462(5) ?
    N3 C5 . 1.432(6) ?
    N3 C6 . 1.458(6) ?
    C1 H1A . 0.9800 ?
    C1 H1B . 0.9800 ?
    C1 H1C . 0.9800 ?
    C2 H2A . 0.9800 ?
    C2 H2B . 0.9800 ?
    C2 H2C . 0.9800 ?
    C3 H3A . 0.9800 ?
    C3 H3B . 0.9800 ?
    C3 H3C . 0.9800 ?
    C4 H4A . 0.9800 ?
    C4 H4B . 0.9800 ?
    C4 H4C . 0.9800 ?
    C5 H5B . 0.9800 ?
    C5 H5C . 0.9800 ?
    C5 H5D . 0.9800 ?
    C6 H6C . 0.9800 ?
    C6 H6D . 0.9800 ?
    C6 H6A . 0.9800 ?
loop_
    _geom_angle_atom_site_label_1
    _geom_angle_atom_site_label_2
    _geom_angle_atom_site_label_3
    _geom_angle_site_symmetry_1
    _geom_angle_site_symmetry_3
    _geom_angle
    _geom_angle_publ_flag
    P1 Pt1 P1 . 2_676 180.0 ?
    P1 Pt1 H1 . . 90(3) ?
    P1 Pt1 H1 2_676 . 90(3) ?
    N3 P1 N1 . . 110.9(2) ?
    N3 P1 N2 . . 101.05(19) ?
    N1 P1 N2 . . 98.82(17) ?
    N3 P1 Pt1 . . 112.10(13) ?
    N1 P1 Pt1 . . 113.77(12) ?
    N2 P1 Pt1 . . 118.93(12) ?
    C1 N1 C2 . . 112.8(3) ?
    C1 N1 P1 . . 121.1(3) ?
    C2 N1 P1 . . 125.2(3) ?
    C3 N2 C4 . . 110.0(4) ?
    C3 N2 P1 . . 114.7(3) ?
    C4 N2 P1 . . 113.4(3) ?
    C5 N3 C6 . . 114.0(4) ?
    C5 N3 P1 . . 122.7(3) ?
    C6 N3 P1 . . 123.1(3) ?
    N1 C1 H1A . . 109.5 ?
    N1 C1 H1B . . 109.5 ?
    H1A C1 H1B . . 109.5 ?
    N1 C1 H1C . . 109.5 ?
    H1A C1 H1C . . 109.5 ?
    H1B C1 H1C . . 109.5 ?
    N1 C2 H2A . . 109.5 ?
    N1 C2 H2B . . 109.5 ?
    H2A C2 H2B . . 109.5 ?
    N1 C2 H2C . . 109.5 ?
    H2A C2 H2C . . 109.5 ?
    H2B C2 H2C . . 109.5 ?
    N2 C3 H3A . . 109.5 ?
    N2 C3 H3B . . 109.5 ?
    H3A C3 H3B . . 109.5 ?
    N2 C3 H3C . . 109.5 ?
    H3A C3 H3C . . 109.5 ?
    H3B C3 H3C . . 109.5 ?
    N2 C4 H4A . . 109.5 ?
    N2 C4 H4B . . 109.5 ?
    H4A C4 H4B . . 109.5 ?
    N2 C4 H4C . . 109.5 ?
    H4A C4 H4C . . 109.5 ?
    H4B C4 H4C . . 109.5 ?
    N3 C5 H5B . . 109.5 ?
    N3 C5 H5C . . 109.5 ?
    H5B C5 H5C . . 109.5 ?
    N3 C5 H5D . . 109.5 ?
    H5B C5 H5D . . 109.5 ?
    H5C C5 H5D . . 109.5 ?
    N3 C6 H6C . . 109.5 ?
    N3 C6 H6D . . 109.5 ?
    H6C C6 H6D . . 109.5 ?
    N3 C6 H6A . . 109.5 ?
    H6C C6 H6A . . 109.5 ?
    H6D C6 H6A . . 109.5 ?
loop_
    _geom_torsion_atom_site_label_1
    _geom_torsion_atom_site_label_2
    _geom_torsion_atom_site_label_3
    _geom_torsion_atom_site_label_4
    _geom_torsion_site_symmetry_1
    _geom_torsion_site_symmetry_2
    _geom_torsion_site_symmetry_3
    _geom_torsion_site_symmetry_4
    _geom_torsion
    _geom_torsion_publ_flag
    N3 P1 N1 C1 . . . . -100.5(4) ?
    N2 P1 N1 C1 . . . . 154.0(3) ?
    Pt1 P1 N1 C1 . . . . 26.9(4) ?
    N3 P1 N1 C2 . . . . 67.7(4) ?
    N2 P1 N1 C2 . . . . -37.8(4) ?
    Pt1 P1 N1 C2 . . . . -164.9(3) ?
    N3 P1 N2 C3 . . . . -174.0(3) ?
    N1 P1 N2 C3 . . . . -60.5(3) ?
    Pt1 P1 N2 C3 . . . . 62.9(3) ?
    N3 P1 N2 C4 . . . . 58.6(3) ?
    N1 P1 N2 C4 . . . . 172.0(3) ?
    Pt1 P1 N2 C4 . . . . -64.5(3) ?
    N1 P1 N3 C5 . . . . 130.0(4) ?
    N2 P1 N3 C5 . . . . -126.0(5) ?
    Pt1 P1 N3 C5 . . . . 1.7(5) ?
    N1 P1 N3 C6 . . . . -53.6(5) ?
    N2 P1 N3 C6 . . . . 50.4(5) ?
    Pt1 P1 N3 C6 . . . . 178.1(4) ?
