# Supplementary material for: Crystal structure of trans-dihydrido­bis[tris­(di­methyl­amino)­phosphane-κP]platinum(II)
Source: Acta Crystallogr E Crystallogr Commun. 2015 Mar 14;71(Pt 4):m83–4. doi: 10.1107/S2056989015004351 (PMC4438795; doi:10.1107/S2056989015004351)
Supplement: Supplementary file 2 [file e-71-00m83-Isup2.hkl]

#
# h,k,l, Fc-squared, Fo-squared, sigma(Fo-squared), status flag
#
data_I
_shelx_title ' dt8 in P-1'
_shelx_refln_list_code          4
_shelx_F_calc_maximum      116.51
_exptl_crystal_F_000       260.00
_reflns_d_resolution_high  0.7828

loop_
 _space_group_symop_operation_xyz
 'x, y, z'
 '-x, -y, -z'

_cell_length_a     7.8871
_cell_length_b     7.9499
_cell_length_c     9.8913
_cell_angle_alpha  76.807
_cell_angle_beta   73.241
_cell_angle_gamma  60.652

_shelx_F_squared_multiplier     1.000

loop_
 _refln_index_h
 _refln_index_k
 _refln_index_l
 _refln_F_squared_calc
 _refln_F_squared_meas
 _refln_F_squared_sigma
 _refln_observed_status
   1   0   0      11956.69      11331.87        80.41 o
   2   0   0       5446.09       5455.18        32.20 o
   3   0   0       4859.49       5002.33        33.16 o
   4   0   0        959.93        871.01        12.10 o
   5   0   0        254.56        252.36        12.43 o
   6   0   0        117.80        138.67        16.87 o
   7   0   0        298.64        319.25        17.64 o
   8   0   0        179.59        206.07        16.17 o
  -8   1   0        226.93        262.96        23.84 o
  -7   1   0        362.11        370.85        19.33 o
  -6   1   0        585.74        557.70        19.88 o
  -5   1   0        774.06        713.69        19.72 o
  -4   1   0        972.19        967.07        20.32 o
  -3   1   0       2144.58       2147.62        19.94 o
  -2   1   0       4500.64       4835.59        31.49 o
  -1   1   0       2332.39       2375.00        16.99 o
   0   1   0       5287.05       5435.16        27.97 o
   1   1   0       9727.76       8922.62        61.97 o
   2   1   0       2786.83       2888.12        33.58 o
   3   1   0       5511.04       5656.30        36.09 o
   4   1   0       3329.07       3395.17        36.57 o
   5   1   0       1627.56       1629.50        27.15 o
   6   1   0        825.94        814.34        21.23 o
   7   1   0        301.28        280.74        15.58 o
   8   1   0        255.44        268.39        74.61 o
  -7   2   0        479.42        495.47        30.39 o
  -6   2   0        564.80        564.93        27.09 o
  -5   2   0        897.71        931.88        24.14 o
  -4   2   0       1070.15       1002.38        22.45 o
  -3   2   0       2056.96       2319.03        31.35 o
  -2   2   0       2625.54       2880.03        25.01 o
  -1   2   0       1365.10       1446.79        15.23 o
   0   2   0       4353.45       4586.56        28.55 o
   1   2   0       4459.22       4588.19        28.16 o
   2   2   0       2185.23       2267.50        22.70 o
   3   2   0       2729.04       2277.59        19.35 o
   4   2   0       4013.14       3844.46        30.41 o
   5   2   0       3151.70       3156.96        32.80 o
   6   2   0       1573.23       1564.74        37.61 o
   7   2   0        973.10        955.86        32.55 o
   8   2   0        570.14        560.38        29.46 o
   9   2   0        150.51        149.65        17.90 o
  -6   3   0        676.65        664.52        42.78 o
  -5   3   0       1352.88       1381.85        40.09 o
  -4   3   0       2076.00       2072.64        35.51 o
  -3   3   0       1496.47       1560.53        27.16 o
  -2   3   0       2288.46       2363.77        24.91 o
  -1   3   0       1434.74       1351.57        16.82 o
   0   3   0        803.86        723.97        11.12 o
   1   3   0       1176.11       1238.78        14.04 o
   2   3   0       1055.90       1167.77        18.54 o
   3   3   0       3256.37       3038.26        31.59 o
   4   3   0       1451.20       1370.83        21.93 o
   5   3   0       2105.33       2301.31        37.24 o
   6   3   0       2289.02       2223.08        32.75 o
   7   3   0        919.88        941.63        32.39 o
   8   3   0        724.75        728.28        30.64 o
   9   3   0        398.99        434.19        32.10 o
  -6   4   0        319.87        366.08        28.72 o
  -5   4   0        394.46        397.29        43.28 o
  -4   4   0       1303.63       1241.69        37.44 o
  -3   4   0       2453.02       2379.11        37.01 o
  -2   4   0       2413.25       2273.79        33.31 o
  -1   4   0       2451.54       2287.33        26.27 o
   0   4   0       2006.22       2146.44        23.18 o
   1   4   0       2743.83       2597.96        24.65 o
   2   4   0        565.05        551.20         9.92 o
   3   4   0       1437.58       1485.73        23.03 o
   4   4   0       2424.93       2437.62        33.67 o
   5   4   0        925.16       1012.06        20.96 o
   6   4   0       1500.41       1577.65        28.95 o
   7   4   0        994.18        932.30        32.13 o
   8   4   0        560.39        501.31        33.39 o
   9   4   0        424.09        429.95        28.85 o
  -5   5   0        212.83        222.61        21.91 o
  -4   5   0        369.69        379.24        25.70 o
  -3   5   0        893.08        876.51        31.30 o
  -2   5   0       1722.38       1661.89        39.42 o
  -1   5   0       2442.65       2431.39        32.48 o
   0   5   0       3415.14       3424.71        33.98 o
   1   5   0       4030.86       3929.61        34.89 o
   2   5   0       3179.80       3212.31        29.92 o
   3   5   0       1500.27       1555.05        25.80 o
   4   5   0       1233.15       1254.17        23.73 o
   5   5   0        369.54        368.40        14.55 o
   6   5   0        223.98        225.30        13.20 o
   7   5   0        448.18        469.31        29.83 o
   8   5   0        231.86        276.54        22.54 o
   9   5   0        295.01        225.00        21.49 o
  -4   6   0        176.19        208.13        21.10 o
  -3   6   0        333.93        354.62        25.07 o
  -2   6   0        685.79        746.95        29.00 o
  -1   6   0        776.44        874.16        53.08 o
   0   6   0        856.16        909.22        18.44 o
   1   6   0       2709.03       2659.91        30.81 o
   2   6   0       2605.45       2565.85        35.88 o
   3   6   0       1857.81       1954.23        31.47 o
   4   6   0       2717.39       2538.07        37.20 o
   5   6   0       1883.09       1904.08        33.30 o
   6   6   0        698.29        641.12        20.03 o
   7   6   0        307.59        303.69        16.80 o
   8   6   0        228.92        207.15        19.24 o
   9   6   0        104.29        108.35        15.74 o
  -2   7   0        172.06        179.07        29.61 o
  -1   7   0        600.77        662.21        27.47 o
   0   7   0        656.57        751.77        21.42 o
   1   7   0        794.75        859.80        22.32 o
   2   7   0       2124.58       2190.94        35.89 o
   3   7   0       1499.91       1627.42        30.84 o
   4   7   0       1447.07       1398.63        28.54 o
   5   7   0       1295.48       1259.48        28.32 o
   6   7   0        881.37        897.61        25.01 o
   7   7   0        586.59        632.20        21.79 o
   8   7   0        194.23        220.84        31.52 o
   9   7   0        184.11        184.45        19.83 o
  -1   8   0        163.92        167.65        26.11 o
   1   8   0        295.77        333.20        21.80 o
   2   8   0        651.60        562.40        24.71 o
   3   8   0        896.66        901.13        25.07 o
   4   8   0        849.91        867.24        26.93 o
   5   8   0       1276.66       1296.83        44.36 o
   6   8   0        877.92        885.97        35.57 o
   7   8   0        672.06        641.78        22.96 o
   8   8   0        383.78        432.47        22.27 o
   2   9   0        243.76        231.28        27.33 o
   3   9   0        288.86        308.21        31.79 o
   4   9   0        306.61        301.20        21.49 o
   5   9   0        270.14        270.64        20.99 o
   6   9   0        359.69        406.23        31.46 o
   7   9   0        483.25        478.06        28.31 o
  -6  -9   1         95.73         85.35        11.32 o
  -5  -9   1        198.00        222.25        15.94 o
  -4  -9   1        228.75        250.17        21.90 o
  -3  -9   1        281.97        295.14        50.01 o
  -2  -9   1        457.25        439.90        27.22 o
  -1  -9   1        697.21        787.50        60.83 o
  -8  -8   1        472.25        473.12        23.78 o
  -7  -8   1        518.59        525.48        22.54 o
  -6  -8   1        601.54        599.94        21.83 o
  -5  -8   1        559.13        546.70        20.82 o
  -4  -8   1        445.52        441.89        19.64 o
  -3  -8   1        339.02        278.10        30.27 o
  -2  -8   1        262.62        264.32        20.54 o
  -1  -8   1        499.57        457.19        25.20 o
   0  -8   1        527.74        616.15        46.09 o
   1  -8   1        554.96        583.08        46.99 o
  -8  -7   1        458.72        503.16        30.02 o
  -7  -7   1        798.70        795.87        25.15 o
  -6  -7   1        687.65        719.13        22.91 o
  -5  -7   1        841.73        843.12        24.16 o
  -4  -7   1        733.50        712.52        21.07 o
  -3  -7   1       1152.78       1156.65        30.64 o
  -2  -7   1        663.91        631.91        23.47 o
  -1  -7   1        474.72        501.57        38.82 o
   0  -7   1       1047.18       1036.69        32.16 o
   1  -7   1        450.80        492.22        25.13 o
   2  -7   1        350.30        369.91        25.38 o
  -9  -6   1        135.77        145.02        18.56 o
  -8  -6   1        256.70        204.66        20.03 o
  -7  -6   1        617.42        586.52        30.48 o
  -6  -6   1       1133.40       1099.12        26.55 o
  -5  -6   1       2090.42       2016.54        34.97 o
  -4  -6   1       2240.91       2257.65        36.26 o
  -3  -6   1       1813.41       1767.09        30.21 o
  -2  -6   1       2636.29       2747.27        38.26 o
  -1  -6   1       1365.08       1488.17        22.95 o
   0  -6   1        951.08        890.61        21.45 o
   1  -6   1        828.20        842.25        21.95 o
   2  -6   1        348.82        349.20        53.18 o
   3  -6   1        366.92        387.37        38.14 o
   4  -6   1        198.35        231.32        38.49 o
  -9  -5   1         84.96         78.53        26.98 o
  -8  -5   1        183.39        194.93        47.02 o
  -7  -5   1        333.18        350.68        23.39 o
  -6  -5   1        482.89        487.44        23.80 o
  -5  -5   1       1296.84       1352.94        26.43 o
  -4  -5   1       2660.18       2507.75        53.53 o
  -3  -5   1       3333.50       3474.47        41.28 o
  -2  -5   1       3728.39       3876.20        42.57 o
  -1  -5   1       3158.73       3371.16        32.24 o
   0  -5   1       2057.81       2062.38        25.37 o
   1  -5   1       1299.87       1302.28        25.00 o
   2  -5   1        528.52        530.98        44.86 o
   3  -5   1        311.06        319.80        22.72 o
   4  -5   1        341.80        336.76        34.37 o
   5  -5   1        190.91        197.83        20.68 o
  -9  -4   1        214.73        257.75        26.61 o
  -8  -4   1        222.04        213.81        20.17 o
  -7  -4   1        510.53        500.14        26.22 o
  -6  -4   1        212.21        215.48        12.09 o
  -5  -4   1        477.82        421.62        13.88 o
  -4  -4   1       1710.93       1903.75        28.51 o
  -3  -4   1       1481.03       1224.45        21.10 o
  -2  -4   1       3203.47       3381.43        35.85 o
  -1  -4   1       5554.70       6131.74        42.59 o
   0  -4   1       5973.05       6228.16        53.04 o
   1  -4   1       3430.96       3453.78        41.00 o
   2  -4   1       2209.54       2292.17        27.40 o
   3  -4   1       1617.02       1740.07        40.90 o
   4  -4   1        494.93        475.95        33.27 o
   5  -4   1        191.63        203.28        19.74 o
   6  -4   1        158.64        150.29        18.50 o
  -9  -3   1        340.32        365.14        28.13 o
  -8  -3   1        331.98        314.74        23.96 o
  -7  -3   1        811.12        822.10        30.52 o
  -6  -3   1       1426.80       1242.94        36.44 o
  -5  -3   1        576.95        477.20        13.97 o
  -4  -3   1       1991.70       2153.68        28.75 o
  -3  -3   1       2886.99       3316.53        34.64 o
  -2  -3   1       1262.78        969.39        16.18 o
  -1  -3   1       1644.38       1652.32        16.92 o
   0  -3   1       2327.11       2330.98        21.74 o
   1  -3   1       4662.43       4616.84        34.72 o
   2  -3   1       1965.38       1842.94        21.75 o
   3  -3   1       2506.32       2429.78        33.70 o
   4  -3   1       2643.59       2612.08        51.87 o
   5  -3   1        828.91        860.87        31.82 o
   6  -3   1        426.16        416.32        27.65 o
  -9  -2   1        283.36        306.96        52.89 o
  -8  -2   1        500.75        522.95        29.38 o
  -7  -2   1        739.14        723.23        29.08 o
  -6  -2   1       1386.15       1395.19        41.21 o
  -5  -2   1       1576.95       1467.37        19.42 o
  -4  -2   1       1378.00       1530.94        18.00 o
  -3  -2   1       3315.66       3438.99        26.37 o
  -2  -2   1       2290.32       2313.35        23.69 o
  -1  -2   1       3938.29       3969.77        27.96 o
   0  -2   1       4475.99       4638.79        29.44 o
   1  -2   1       3249.51       3250.06        35.13 o
   2  -2   1       2868.64       2719.03        24.60 o
   3  -2   1       1669.43       1579.74        19.94 o
   4  -2   1       2653.54       2572.47        35.67 o
   5  -2   1       1514.02       1516.38        30.29 o
   6  -2   1        725.50        713.39        29.56 o
   7  -2   1        631.38        643.85        31.87 o
  -8  -1   1        249.33        239.95        33.75 o
  -7  -1   1        737.90        760.67        23.07 o
  -6  -1   1       2302.98       2307.82        36.79 o
  -5  -1   1       3411.90       3157.03        47.76 o
  -4  -1   1       4403.21       4546.80        44.14 o
  -3  -1   1       5381.88       5581.89        43.37 o
  -2  -1   1       6378.20       6481.75        37.05 o
  -1  -1   1        994.38       1054.82        10.98 o
   0  -1   1         66.56         75.99         2.85 o
   1  -1   1       2194.54       2233.01        24.52 o
   2  -1   1       1506.42       1486.77        15.49 o
   3  -1   1       1009.43       1000.36        25.12 o
   4  -1   1       1931.79       1953.14        28.77 o
   5  -1   1       2301.49       2308.48        35.30 o
   6  -1   1        958.44       1019.09        25.72 o
   7  -1   1        606.21        636.91        61.18 o
   8  -1   1        489.23        537.65        32.81 o
  -8   0   1        172.23        173.65        14.50 o
  -7   0   1        251.78        247.96        16.19 o
  -6   0   1        656.31        697.70        24.31 o
  -5   0   1       1298.21       1194.37        25.96 o
  -4   0   1       2707.33       2664.73        33.52 o
  -3   0   1       5141.87       5125.97        44.30 o
  -2   0   1       2581.37       2535.98        18.59 o
  -1   0   1       8509.96       8857.22        44.09 o
   0   0   1       5462.24       5598.48        28.16 o
   1   0   1       1328.29       1477.89        11.33 o
   2   0   1       4866.06       5006.64        34.57 o
   3   0   1       1910.20       1858.63        18.77 o
   4   0   1       1632.19       1643.63        19.49 o
   5   0   1       1293.96       1278.47        24.23 o
   6   0   1        969.51        919.75        25.63 o
   7   0   1        723.75        738.69        23.03 o
   8   0   1        379.33        341.27        35.33 o
  -7   1   1        234.65        231.32        19.10 o
  -6   1   1        463.50        487.67        19.09 o
  -5   1   1        632.56        666.35        23.57 o
  -4   1   1        467.66        427.92        15.78 o
  -3   1   1       1929.07       2090.17        28.35 o
  -2   1   1       4786.99       4441.56        38.91 o
  -1   1   1       2953.94       3016.40        20.21 o
   0   1   1      13573.96      12472.34       220.88 o
   1   1   1      11651.65      11191.30        63.27 o
   2   1   1      12384.97      12383.21        75.67 o
   3   1   1       5078.11       4922.84        33.59 o
   4   1   1       1182.69       1289.76        16.65 o
   5   1   1       1144.05       1079.35        16.67 o
   6   1   1        247.90        240.90        22.17 o
   7   1   1        190.45        175.70        19.68 o
   8   1   1        197.96        206.99        15.60 o
   9   1   1        162.71        161.84        30.34 o
  -7   2   1        192.71        205.96        20.84 o
  -6   2   1        296.95        306.19        17.97 o
  -5   2   1        335.74        355.43        17.10 o
  -4   2   1        310.47        295.36        13.88 o
  -3   2   1        938.36        833.44        18.51 o
  -2   2   1       2153.10       1911.42        18.37 o
  -1   2   1       2294.06       2318.56        19.97 o
   0   2   1       5927.65       6152.09        35.56 o
   1   2   1      11857.90      11544.49        96.42 o
   2   2   1       7359.28       7430.27        47.80 o
   3   2   1       7694.43       8032.65        72.95 o
   4   2   1       5430.99       5603.63        39.52 o
   5   2   1       2310.54       2499.05        32.26 o
   6   2   1        947.97        968.70        23.26 o
   7   2   1        362.61        356.79        15.35 o
   8   2   1        256.18        285.23        74.53 o
   9   2   1         52.94         43.02        11.02 o
  -6   3   1        356.65        389.89        27.09 o
  -5   3   1        775.58        759.43        30.18 o
  -4   3   1        361.48        328.55        19.02 o
  -3   3   1        480.98        531.54        16.39 o
  -2   3   1       2280.52       2276.54        23.79 o
  -1   3   1       2836.74       3007.35        26.30 o
   0   3   1       2946.34       3158.00        25.63 o
   1   3   1       5338.58       5152.13        33.83 o
   2   3   1       8649.73       8586.41        48.34 o
   3   3   1       2838.98       2863.97        23.74 o
   4   3   1       1375.65       1366.73        16.71 o
   5   3   1       2668.96       2320.70        24.66 o
   6   3   1       1304.75       1342.22        35.84 o
   7   3   1        556.41        566.46        24.35 o
   8   3   1        478.57        480.79        27.25 o
   9   3   1        258.21        261.25        23.62 o
  -5   4   1        811.94        819.01        65.93 o
  -4   4   1       1442.42       1488.17        42.56 o
  -3   4   1       1142.22       1143.89        26.04 o
  -2   4   1       1626.99       1674.03        28.99 o
  -1   4   1       1335.95       1392.88        19.38 o
   0   4   1        949.93        998.47        15.38 o
   1   4   1        728.10        660.87        11.66 o
   2   4   1        623.40        621.38        12.03 o
   3   4   1       2876.42       3188.11        27.01 o
   4   4   1       1665.20       1498.55        17.11 o
   5   4   1       2551.30       2489.33        33.66 o
   6   4   1       2781.71       2638.74        37.33 o
   7   4   1       1089.83       1133.76        25.43 o
   8   4   1        909.70        938.05        34.47 o
   9   4   1        417.92        442.94        28.40 o
  -5   5   1        357.08        375.57        28.72 o
  -4   5   1        793.55        799.07        32.47 o
  -3   5   1       1123.37       1132.61        37.62 o
  -2   5   1       1916.55       1970.32        34.79 o
  -1   5   1       3056.85       3055.04        40.66 o
   0   5   1       1821.47       1996.98        24.94 o
   1   5   1       1597.63       1549.64        20.76 o
   2   5   1       1040.91       1124.76        19.01 o
   3   5   1        953.19       1007.10        23.61 o
   4   5   1        670.40        669.11        16.80 o
   5   5   1        406.77        341.81        13.03 o
   6   5   1       1486.33       1486.52        28.77 o
   7   5   1        973.28        981.69        24.37 o
   8   5   1        546.09        550.64        28.20 o
   9   5   1        626.72        615.37        32.21 o
  -4   6   1        321.67        315.38        25.60 o
  -3   6   1        594.69        592.25        28.94 o
  -2   6   1       1004.83       1036.44        41.64 o
  -1   6   1       1229.06       1211.74        27.12 o
   0   6   1       1921.36       1948.38        27.37 o
   1   6   1       2252.39       2262.79        28.21 o
   2   6   1       1506.22       1398.93        21.10 o
   3   6   1       1305.23       1259.72        24.47 o
   4   6   1       1377.24       1390.78        33.96 o
   5   6   1        563.47        564.07        17.41 o
   6   6   1        305.75        315.06        15.24 o
   7   6   1        494.44        540.60        25.68 o
   8   6   1        326.68        311.15        17.36 o
   9   6   1        282.84        287.48        37.21 o
  -2   7   1        439.07        474.60        27.77 o
  -1   7   1       1095.47       1184.83        36.90 o
   0   7   1        894.99        962.65        24.92 o
   1   7   1       1535.40       1599.04        30.45 o
   2   7   1       1964.71       1947.98        33.29 o
   3   7   1       1617.00       1593.82        30.15 o
   4   7   1       1522.72       1514.65        29.87 o
   5   7   1        967.12        943.31        24.13 o
   6   7   1        752.66        774.36        22.73 o
   7   7   1        319.98        323.27        18.23 o
   8   7   1        163.40        173.14        14.26 o
   9   7   1        118.16        147.16        17.83 o
  -1   8   1        249.20        281.04        31.04 o
   1   8   1        588.73        626.90        34.78 o
   2   8   1       1263.83       1294.82        42.90 o
   3   8   1        987.62       1042.40        32.55 o
   4   8   1       1217.78       1156.34        44.50 o
   5   8   1       1040.49       1024.91        32.56 o
   6   8   1        582.86        584.00        39.57 o
   7   8   1        464.34        384.95        24.09 o
   8   8   1        194.08        249.83        20.86 o
   2   9   1        256.15        275.31        29.96 o
   3   9   1        684.37        645.45        27.27 o
   4   9   1        713.74        781.34        58.86 o
   5   9   1        873.97        862.96        59.90 o
   6   9   1        904.08        806.31        32.17 o
   7   9   1        755.97        782.74        64.43 o
   4  10   1        216.42        257.49        32.11 o
   5  10   1        222.37        208.07        19.81 o
  -6  -9   2        216.10        219.90        38.29 o
  -5  -9   2        407.79        410.83        49.40 o
  -4  -9   2        576.04        586.89        31.33 o
  -3  -9   2        961.23        881.35        47.29 o
  -2  -9   2        842.85        904.04        36.43 o
  -7  -8   2        199.68        201.53        21.21 o
  -6  -8   2        259.28        295.38        38.49 o
  -5  -8   2        358.27        337.11        25.85 o
  -4  -8   2        404.71        385.49        24.68 o
  -3  -8   2        559.41        547.49        26.89 o
  -2  -8   2        870.38        839.88        34.41 o
  -1  -8   2        895.26        933.11        33.93 o
   0  -8   2        881.26        950.91        50.03 o
   1  -8   2        798.07        776.10        51.71 o
  -8  -7   2        495.77        515.27        31.36 o
  -7  -7   2        571.78        520.64        59.00 o
  -6  -7   2        645.94        658.51        22.28 o
  -5  -7   2        571.60        570.21        20.55 o
  -4  -7   2        706.16        673.93        26.01 o
  -3  -7   2        745.78        744.35        21.46 o
  -2  -7   2        226.37        227.24        18.05 o
  -1  -7   2        526.78        545.37        38.39 o
   0  -7   2        714.72        794.83        49.08 o
   1  -7   2        559.87        619.55        44.95 o
   2  -7   2        694.92        726.37        40.45 o
  -8  -6   2        467.81        454.08        29.29 o
  -7  -6   2        815.95        849.00        25.13 o
  -6  -6   2       1031.14       1083.93        27.69 o
  -5  -6   2       1140.31       1171.88        27.43 o
  -4  -6   2        495.69        517.66        17.22 o
  -3  -6   2        958.02        955.52        37.59 o
  -2  -6   2        934.58        984.08        22.44 o
  -1  -6   2        405.14        454.00        38.89 o
   0  -6   2       1108.75       1079.38        24.37 o
   1  -6   2        993.46        990.25        24.52 o
   2  -6   2        946.24        920.32        32.72 o
   3  -6   2        786.96        800.29        32.81 o
   4  -6   2        582.64        593.77        42.33 o
  -9  -5   2        109.39        125.56        27.65 o
  -8  -5   2        260.46        278.92        23.28 o
  -7  -5   2        680.26        673.03        30.25 o
  -6  -5   2       1409.61       1424.25        29.69 o
  -5  -5   2       2240.92       2152.47        35.55 o
  -4  -5   2       2328.70       2472.04        48.45 o
  -3  -5   2       2377.14       2340.67        33.75 o
  -2  -5   2       2655.36       2565.17        34.94 o
  -1  -5   2        882.32        842.75        18.41 o
   0  -5   2        899.58        991.98        21.07 o
   1  -5   2       1290.22       1217.73        25.25 o
   2  -5   2        488.90        535.54        17.96 o
   3  -5   2        598.03        598.93        26.40 o
   4  -5   2        594.04        532.40        91.27 o
   5  -5   2        433.62        459.56        31.01 o
  -9  -4   2        102.51         85.40        17.29 o
  -8  -4   2        182.98        178.93        19.07 o
  -7  -4   2        192.69        164.65        16.74 o
  -6  -4   2        311.20        331.66        18.51 o
  -5  -4   2       1281.68       1249.31        24.84 o
  -4  -4   2       1631.87       1608.69        27.05 o
  -3  -4   2       2286.69       2409.80        34.85 o
  -2  -4   2       6002.20       6096.99        93.05 o
  -1  -4   2       6111.03       6201.45        48.84 o
   0  -4   2       3080.88       3297.91        30.13 o
   1  -4   2       2559.64       2586.34        34.25 o
   2  -4   2       1822.43       1696.17        28.77 o
   3  -4   2        414.55        407.13        29.33 o
   4  -4   2        211.32        245.13        20.69 o
   5  -4   2        300.43        296.72        23.68 o
   6  -4   2        237.67        256.49        24.40 o
  -8  -3   2        147.38        126.66        16.47 o
  -7  -3   2        523.81        496.89        26.81 o
  -6  -3   2        396.43        431.95        21.57 o
  -5  -3   2        708.25        723.91        20.53 o
  -4  -3   2       1964.17       2100.71        29.88 o
  -3  -3   2       1830.98       1826.31        25.88 o
  -2  -3   2       4374.47       4293.41        48.79 o
  -1  -3   2       4463.59       4477.39        32.24 o
   0  -3   2       5655.00       5941.47        39.85 o
   1  -3   2       4948.30       4971.96        36.66 o
   2  -3   2       2954.43       2812.16        27.33 o
   3  -3   2       2076.12       2096.47        31.70 o
   4  -3   2        660.51        630.79        25.14 o
   5  -3   2        343.38        349.79        59.85 o
   6  -3   2        206.15        191.81        21.82 o
  -8  -2   2        346.36        388.12        26.94 o
  -7  -2   2        403.32        463.87        52.16 o
  -6  -2   2        676.46        615.25        35.90 o
  -5  -2   2        478.50        451.17        19.26 o
  -4  -2   2       1057.61       1000.67        18.60 o
  -3  -2   2       1202.06       1216.00        18.97 o
  -2  -2   2       1908.49       1797.16        17.41 o
  -1  -2   2       5380.90       5572.88        38.91 o
   0  -2   2       1874.32       1855.98        16.63 o
   1  -2   2       5470.84       5725.81        47.35 o
   2  -2   2       4125.94       3984.09        30.72 o
   3  -2   2       3164.64       3416.41        31.51 o
   4  -2   2       2503.71       2604.22        48.71 o
   5  -2   2       1023.93       1001.39        32.19 o
   6  -2   2        931.08        947.11        33.69 o
   7  -2   2        295.36        297.17        23.91 o
  -8  -1   2        363.65        364.68        38.06 o
  -7  -1   2        645.45        582.99        28.05 o
  -6  -1   2       1211.45       1128.63        25.61 o
  -5  -1   2       1406.83       1340.31        25.46 o
  -4  -1   2       1056.26       1037.10        14.79 o
  -3  -1   2       2028.01       2011.06        23.55 o
  -2  -1   2       3331.39       3358.11        25.23 o
  -1  -1   2       2916.71       3226.92        22.98 o
   0  -1   2       3919.12       4204.08        26.05 o
   1  -1   2       6720.95       7243.98        90.01 o
   2  -1   2       6194.23       6191.81        38.77 o
   3  -1   2       2053.46       1998.47        23.91 o
   4  -1   2       2825.33       2742.34        28.27 o
   5  -1   2       1983.20       1932.96        31.48 o
   6  -1   2        804.16        772.84        29.14 o
   7  -1   2        632.39        615.54        43.31 o
   8  -1   2        257.93        275.07        24.19 o
  -8   0   2        203.75        219.22        45.42 o
  -7   0   2        308.43        323.73        27.82 o
  -6   0   2        921.89        921.21        24.50 o
  -5   0   2       2299.51       2159.92        34.91 o
  -4   0   2       4102.89       4178.00        45.31 o
  -3   0   2       2877.72       2757.28        34.75 o
  -2   0   2       3985.04       4288.43        49.86 o
  -1   0   2       8368.56       8557.11        45.79 o
   0   0   2        146.78        186.63         5.35 o
   1   0   2        307.18        323.79         7.22 o
   2   0   2       2424.75       2456.58        19.69 o
   3   0   2       2041.05       2020.96        20.42 o
   4   0   2       1643.41       1700.75        20.88 o
   5   0   2       2336.38       2260.61        32.73 o
   6   0   2       2062.00       2030.58        34.03 o
   7   0   2       1046.84       1025.51        34.42 o
   8   0   2        546.28        563.15        29.29 o
  -7   1   2        130.36        126.01        12.50 o
  -6   1   2        429.55        410.70        18.44 o
  -5   1   2       1088.05       1009.56        24.88 o
  -4   1   2       2270.90       2297.00        48.16 o
  -3   1   2       4520.84       4649.61        46.82 o
  -2   1   2       5186.08       5016.93        44.01 o
  -1   1   2      11767.61      12673.58        64.95 o
   0   1   2       7542.51       7622.00        52.29 o
   1   1   2       1787.00       1752.94        15.19 o
   2   1   2       5131.68       5370.25        38.05 o
   3   1   2        519.78        544.09        10.05 o
   4   1   2        490.23        466.42        12.76 o
   5   1   2        936.65        802.44        14.92 o
   6   1   2        911.27        891.04        21.25 o
   7   1   2        899.75        908.76        24.53 o
   8   1   2        494.89        466.29        25.00 o
   9   1   2        484.09        580.55        52.91 o
  -7   2   2        160.48        182.73        16.35 o
  -6   2   2        248.92        247.61        16.62 o
  -5   2   2        690.58        671.88        21.61 o
  -4   2   2       1459.15       1390.22        42.47 o
  -3   2   2       1967.93       2139.69        31.73 o
  -2   2   2       1532.47       1510.41        15.40 o
  -1   2   2       2495.25       2673.86        22.30 o
   0   2   2       6982.83       6810.21        45.57 o
   1   2   2        597.17        634.85         7.75 o
   2   2   2       2628.36       2759.65        21.41 o
   3   2   2       6959.83       6832.43        43.35 o
   4   2   2       2356.01       2483.62        25.07 o
   5   2   2       1397.85       1221.12        18.21 o
   6   2   2        755.84        724.00        15.89 o
   7   2   2        698.60        722.47        20.81 o
   8   2   2        276.28        265.16        21.41 o
   9   2   2        151.62        178.19        42.66 o
  -6   3   2        216.17        241.74        22.15 o
  -5   3   2        255.94        265.44        16.87 o
  -4   3   2        220.42        245.26        14.66 o
  -3   3   2        583.45        634.29        20.14 o
  -2   3   2       1224.08       1188.13        22.53 o
  -1   3   2       1781.54       1917.19        26.31 o
   0   3   2       3592.64       3572.96        32.03 o
   1   3   2       6952.95       6839.34        44.29 o
   2   3   2       6569.57       7086.27        49.65 o
   3   3   2       5617.75       5697.08        38.52 o
   4   3   2       4656.24       4582.81        35.77 o
   5   3   2       2478.21       2602.94        27.81 o
   6   3   2       1044.98       1100.67        18.79 o
   7   3   2        456.26        489.46        23.32 o
   8   3   2        295.26        285.58        29.90 o
   9   3   2         72.29         93.37        14.56 o
  -5   4   2        440.91        434.88        22.02 o
  -4   4   2        412.11        406.37        19.49 o
  -3   4   2        308.80        324.44        17.41 o
  -2   4   2        330.88        282.87        16.37 o
  -1   4   2        591.24        629.83        12.83 o
   0   4   2       2261.64       2365.29        39.93 o
   1   4   2       2380.04       2538.18        24.47 o
   2   4   2       4848.13       4745.83        39.27 o
   3   4   2       5522.57       5607.88        40.00 o
   4   4   2       3462.55       3677.75        31.86 o
   5   4   2       3104.94       2972.07        29.59 o
   6   4   2       1161.76       1117.30        23.41 o
   7   4   2        738.45        803.26        21.33 o
   8   4   2        484.87        482.13        35.94 o
   9   4   2        154.03        131.83        32.43 o
  -4   5   2        637.21        694.15        30.80 o
  -3   5   2        628.24        627.46        21.72 o
  -2   5   2       1012.56        998.28        24.89 o
  -1   5   2        998.27       1016.82        24.68 o
   0   5   2        892.47        888.52        22.54 o
   1   5   2       1138.61       1071.75        17.18 o
   2   5   2       1169.93       1134.56        19.13 o
   3   5   2       2656.04       2605.75        26.64 o
   4   5   2       1504.59       1498.48        19.71 o
   5   5   2       2351.72       2384.42        33.93 o
   6   5   2       2755.83       2602.99        38.11 o
   7   5   2        936.07        915.32        23.52 o
   8   5   2        845.34        806.96        31.03 o
   9   5   2        380.34        418.91        31.50 o
  -3   6   2        837.50        962.91        39.04 o
  -2   6   2        876.67        870.05        25.22 o
  -1   6   2       1311.09       1311.80        28.77 o
   0   6   2       1990.91       2100.54        28.59 o
   1   6   2       1580.44       1473.34        22.69 o
   2   6   2        561.21        548.19        12.99 o
   3   6   2        821.75        799.75        15.36 o
   4   6   2        744.01        792.30        19.41 o
   5   6   2        167.34        172.09        11.04 o
   6   6   2        639.46        635.22        19.05 o
   7   6   2        866.79        804.49        23.85 o
   8   6   2        634.55        606.33        21.62 o
   9   6   2        620.06        602.50        31.01 o
  -2   7   2        761.11        778.91        43.93 o
  -1   7   2        838.84        821.85        30.26 o
   0   7   2       1018.39       1024.06        32.05 o
   1   7   2       1344.44       1392.97        27.82 o
   2   7   2        955.36        996.33        29.28 o
   3   7   2        881.75        862.84        27.63 o
   4   7   2        883.41        861.95        27.63 o
   5   7   2        637.61        658.65        24.67 o
   6   7   2        492.90        476.01        18.22 o
   7   7   2        452.41        486.38        30.10 o
   8   7   2        334.74        316.43        46.23 o
   9   7   2        248.19        207.36        28.90 o
  -1   8   2        513.09        537.02        40.60 o
   0   8   2        778.78        755.36        41.54 o
   1   8   2       1510.48       1646.41        55.45 o
   2   8   2       1141.62       1142.04        33.36 o
   3   8   2        785.05        792.83        28.52 o
   4   8   2       1068.42        997.88        31.85 o
   5   8   2        488.30        494.75        47.83 o
   6   8   2        293.53        301.05        21.47 o
   7   8   2        194.76        178.67        16.98 o
   8   8   2        208.59        170.73        17.78 o
   9   8   2        165.55        173.47        18.12 o
   2   9   2        841.09        852.67        45.10 o
   3   9   2        843.19        839.51        39.20 o
   4   9   2        912.13        927.82        33.03 o
   5   9   2        892.18        887.24        32.92 o
   6   9   2        636.82        603.58        27.38 o
   7   9   2        397.32        376.14        28.84 o
   8   9   2        115.17        109.76        15.00 o
   4  10   2        416.25        438.74        27.50 o
   5  10   2        530.63        575.25        75.19 o
   6  10   2        519.63        502.60        29.81 o
  -4  -9   3        849.20        869.64        36.33 o
  -3  -9   3        740.73        740.81        40.48 o
  -6  -8   3        232.73        258.72        18.23 o
  -5  -8   3        336.19        312.67        24.20 o
  -4  -8   3        403.36        402.88        56.28 o
  -3  -8   3       1029.78       1008.57        45.08 o
  -2  -8   3       1359.73       1327.30        73.34 o
  -1  -8   3       1217.46       1198.16        39.65 o
   0  -8   3        902.40        935.58        36.48 o
  -7  -7   3        172.15        198.15        16.89 o
  -6  -7   3        256.98        261.09        17.18 o
  -5  -7   3        491.70        491.54        20.17 o
  -4  -7   3        834.82        830.70        31.66 o
  -3  -7   3        734.69        710.06        28.18 o
  -2  -7   3       1185.44       1093.39        48.64 o
  -1  -7   3       1742.22       1704.09        44.42 o
   0  -7   3       1191.59       1233.63        37.97 o
   1  -7   3        927.40        950.29        33.95 o
   2  -7   3        878.92        927.90        56.25 o
  -8  -6   3        396.71        379.66        28.15 o
  -7  -6   3        338.76        324.90        30.67 o
  -6  -6   3        504.42        506.52        20.82 o
  -5  -6   3        457.73        456.73        18.58 o
  -4  -6   3        500.76        484.10        17.98 o
  -3  -6   3        992.82       1028.26        24.55 o
  -2  -6   3        752.55        737.55        26.40 o
  -1  -6   3       1317.10       1398.59        37.32 o
   0  -6   3       1100.00       1056.72        65.16 o
   1  -6   3        908.92        884.94        24.14 o
   2  -6   3       1179.70       1215.32        50.87 o
   3  -6   3        717.72        712.97        31.32 o
  -8  -5   3        442.17        436.52        28.83 o
  -7  -5   3        862.36        908.42        34.72 o
  -6  -5   3       1189.45       1199.74        46.58 o
  -5  -5   3       1719.82       1729.03        33.18 o
  -4  -5   3       1300.11       1342.36        27.57 o
  -3  -5   3       1375.31       1309.86        25.96 o
  -2  -5   3        761.84        844.01        20.27 o
  -1  -5   3        453.99        431.49        20.61 o
   0  -5   3       1187.19       1189.85        24.03 o
   1  -5   3        592.06        600.77        18.13 o
   2  -5   3        915.76        905.65        23.56 o
   3  -5   3       1346.73       1292.14        39.07 o
   4  -5   3        830.94        898.00        35.52 o
   5  -5   3        642.13        577.22        44.73 o
  -8  -4   3        283.98        276.99        41.48 o
  -7  -4   3        449.21        428.00        39.10 o
  -6  -4   3       1212.49       1124.65        34.90 o
  -5  -4   3       2362.51       2357.33        37.01 o
  -4  -4   3       2273.84       2181.38        33.80 o
  -3  -4   3       2192.46       2195.96        32.14 o
  -2  -4   3       2788.11       2843.05        41.14 o
  -1  -4   3       1134.81       1122.15        16.53 o
   0  -4   3        410.65        421.44        15.43 o
   1  -4   3        845.24        802.40        19.20 o
   2  -4   3        703.46        737.84        19.64 o
   3  -4   3        834.28        795.41        28.94 o
   4  -4   3        835.79        842.99        31.84 o
   5  -4   3        905.21        838.30        42.47 o
   6  -4   3        683.93        720.58        57.62 o
  -8  -3   3        196.23        168.74        55.59 o
  -7  -3   3        321.21        337.99        24.03 o
  -6  -3   3        293.17        270.56        19.55 o
  -5  -3   3       1305.36       1315.00        62.42 o
  -4  -3   3       1913.50       1914.76        29.65 o
  -3  -3   3       2193.66       2176.01        35.48 o
  -2  -3   3       3676.45       3660.09        37.60 o
  -1  -3   3       5343.03       5295.44        38.13 o
   0  -3   3       5442.78       5467.41        38.32 o
   1  -3   3       2744.51       2656.78        24.07 o
   2  -3   3       2533.69       2531.65        34.43 o
   3  -3   3       1258.04       1236.90        27.23 o
   4  -3   3        466.50        428.43        23.33 o
   5  -3   3        317.36        298.88        22.13 o
   6  -3   3        267.91        237.22        21.49 o
  -8  -2   3        133.65        148.31        30.90 o
  -7  -2   3        334.56        316.04        22.90 o
  -6  -2   3        273.41        261.23        26.26 o
  -5  -2   3        745.75        832.08        27.58 o
  -4  -2   3       2062.49       2087.05        24.17 o
  -3  -2   3       1404.81       1384.23        17.87 o
  -2  -2   3       3707.48       3647.42        29.76 o
  -1  -2   3       5134.71       5101.50        36.18 o
   0  -2   3       5464.80       5906.00        37.92 o
   1  -2   3       4142.57       4135.03        59.71 o
   2  -2   3       3390.35       3251.68        25.59 o
   3  -2   3       3911.80       4172.32        46.53 o
   4  -2   3        995.17        902.05        21.32 o
   5  -2   3        500.31        527.14        38.00 o
   6  -2   3        489.32        481.84        27.08 o
   7  -2   3        130.60        132.31        27.19 o
  -8  -1   3        257.38        212.93        21.95 o
  -7  -1   3        445.56        420.74        49.41 o
  -6  -1   3        399.00        317.05        34.23 o
  -5  -1   3        174.45        195.27        21.18 o
  -4  -1   3        678.96        688.39        16.96 o
  -3  -1   3       1525.80       1368.93        17.64 o
  -2  -1   3       1317.17       1330.61        16.26 o
  -1  -1   3       4889.82       4826.34        49.34 o
   0  -1   3       8827.58       9039.33        50.21 o
   1  -1   3       9760.90      10346.77        69.88 o
   2  -1   3       3844.74       3598.85        36.60 o
   3  -1   3       4409.73       4696.44        35.51 o
   4  -1   3       3814.21       3637.82        33.77 o
   5  -1   3        697.12        670.58        54.04 o
   6  -1   3        659.87        688.75        28.16 o
   7  -1   3        435.27        410.71        36.09 o
   8  -1   3        129.78        112.98        16.24 o
  -7   0   3        607.28        645.50        33.13 o
  -6   0   3        919.25        883.76        24.65 o
  -5   0   3       1288.01       1245.78        27.68 o
  -4   0   3       1320.05       1315.78        32.64 o
  -3   0   3        896.31        874.46        13.50 o
  -2   0   3       1128.22       1100.03        16.42 o
  -1   0   3       1063.02       1062.20        13.32 o
   0   0   3       1491.80       1578.65        15.41 o
   1   0   3       2729.82       2920.02        21.52 o
   2   0   3       4386.13       4367.03        29.80 o
   3   0   3       4056.31       4161.50        32.29 o
   4   0   3       4265.68       4045.49        34.89 o
   5   0   3       2519.56       2396.10        28.86 o
   6   0   3       1156.38       1146.42        33.63 o
   7   0   3        881.91        790.62        30.48 o
   8   0   3        318.09        284.78        41.03 o
  -7   1   3        291.04        312.13        19.42 o
  -6   1   3        591.13        564.62        21.39 o
  -5   1   3        668.85        652.68        23.33 o
  -4   1   3       1689.92       1884.28        32.15 o
  -3   1   3       2513.60       2303.82        40.45 o
  -2   1   3       2613.33       3143.93        26.54 o
  -1   1   3       3659.61       3417.20        26.78 o
   0   1   3       1829.50       1918.31        17.64 o
   1   1   3       5260.69       5129.92        31.61 o
   2   1   3       1788.45       1726.54        34.31 o
   3   1   3       1458.52       1523.17        17.74 o
   4   1   3       3165.23       2995.59        29.19 o
   5   1   3       2465.47       2406.92        27.84 o
   6   1   3       1798.90       1815.04        30.90 o
   7   1   3       1221.73       1186.03        34.90 o
   8   1   3        860.40        864.30        55.87 o
   9   1   3        346.39        382.14        26.96 o
  -6   2   3        262.18        257.88        17.39 o
  -5   2   3        566.29        560.33        19.97 o
  -4   2   3       1524.89       1454.51        29.44 o
  -3   2   3       2927.51       3043.44        40.73 o
  -2   2   3       2736.02       2440.10        39.76 o
  -1   2   3       6546.90       7029.36        51.40 o
   0   2   3       7252.16       7502.20        44.99 o
   1   2   3       2177.41       2045.76        23.32 o
   2   2   3       3922.69       4020.72        28.19 o
   3   2   3        901.43        991.74        14.08 o
   4   2   3        567.90        603.17        12.11 o
   5   2   3        479.34        408.30        10.90 o
   6   2   3        582.27        674.72        15.33 o
   7   2   3       1009.82        955.93        38.39 o
   8   2   3        500.43        508.51        19.96 o
   9   2   3        609.07        622.56        50.69 o
  -6   3   3        150.92        155.61        14.33 o
  -5   3   3        201.52        189.60        14.90 o
  -4   3   3        632.31        622.52        20.51 o
  -3   3   3       2328.36       2274.31        36.65 o
  -2   3   3       3010.22       2840.07        37.58 o
  -1   3   3       2446.94       2474.77        27.96 o
   0   3   3       4908.67       4763.00        38.95 o
   1   3   3       3986.83       4066.19        29.71 o
   2   3   3       2033.80       1668.59        15.94 o
   3   3   3       1982.25       2195.03        28.53 o
   4   3   3       1929.88       2060.56        23.09 o
   5   3   3       1736.79       1611.49        21.56 o
   6   3   3        714.58        665.85        15.01 o
   7   3   3        720.87        663.00        16.05 o
   8   3   3        514.50        484.14        48.64 o
   9   3   3        213.22        230.44        40.02 o
  -5   4   3        180.87        175.89        15.00 o
  -4   4   3        214.76        220.84        15.72 o
  -3   4   3        662.05        747.83        22.17 o
  -2   4   3        968.77        904.78        22.04 o
  -1   4   3       1585.55       1705.01        34.21 o
   0   4   3       3157.77       3219.35        30.37 o
   1   4   3       4144.22       3986.31        32.67 o
   2   4   3       3782.95       3900.44        31.03 o
   3   4   3       2724.00       2738.33        25.59 o
   4   4   3       2854.64       2849.56        28.39 o
   5   4   3       1446.67       1340.96        19.63 o
   6   4   3        586.84        584.06        13.85 o
   7   4   3        582.53        594.84        29.60 o
   8   4   3        370.36        365.90        23.16 o
   9   4   3        137.24        167.05        18.60 o
  10   4   3        134.14        147.08        18.27 o
  -4   5   3        225.30        241.66        17.60 o
  -3   5   3        328.36        354.11        19.03 o
  -2   5   3        467.57        465.85        18.63 o
  -1   5   3        136.01        151.83        13.36 o
   0   5   3        351.66        340.18        13.19 o
   1   5   3       1074.87       1172.58        18.33 o
   2   5   3       2767.89       2799.10        28.78 o
   3   5   3       2739.51       3082.63        32.97 o
   4   5   3       3215.05       3335.73        32.24 o
   5   5   3       5030.31       4933.10        50.98 o
   6   5   3       1816.45       1790.94        40.96 o
   7   5   3        774.47        831.05        22.49 o
   8   5   3        612.96        603.32        20.36 o
   9   5   3        161.91        175.40        18.62 o
  10   5   3         65.76         49.72        11.98 o
  -3   6   3        336.70        372.15        35.20 o
  -2   6   3        443.64        466.99        35.21 o
  -1   6   3        523.97        489.61        22.09 o
   0   6   3        674.84        711.65        38.85 o
   1   6   3        712.87        707.08        19.89 o
   2   6   3        759.65        816.43        19.57 o
   3   6   3       1949.86       1888.56        29.40 o
   4   6   3       1236.89       1237.98        31.43 o
   5   6   3       1584.84       1503.47        49.24 o
   6   6   3       2023.37       1981.17        42.47 o
   7   6   3        883.10        844.49        23.16 o
   8   6   3        808.51        781.55        23.48 o
   9   6   3        357.20        342.42        34.52 o
  -2   7   3        565.30        547.45        28.96 o
  -1   7   3        539.42        574.46        27.42 o
   0   7   3        577.14        583.96        24.76 o
   1   7   3        776.60        775.89        21.59 o
   2   7   3        733.74        722.15        19.84 o
   3   7   3        681.51        659.71        24.05 o
   4   7   3        617.17        603.92        23.69 o
   5   7   3        515.84        525.46        22.85 o
   6   7   3        762.29        803.69        28.36 o
   7   7   3        606.42        589.66        25.11 o
   8   7   3        493.98        494.21        26.33 o
   9   7   3        567.78        558.18        27.23 o
  -1   8   3        570.50        585.05        38.97 o
   0   8   3        832.12        849.15        55.60 o
   1   8   3        993.65       1039.12        33.74 o
   2   8   3        517.56        505.77        29.50 o
   3   8   3        611.87        651.36        26.16 o
   4   8   3        562.38        550.27        39.26 o
   5   8   3        329.18        286.19        20.96 o
   6   8   3        303.53        313.17        21.69 o
   7   8   3        341.42        362.10        23.40 o
   8   8   3        342.25        315.62        48.14 o
   9   8   3        179.14        195.38        48.37 o
   2   9   3        988.64       1051.01        52.95 o
   3   9   3        631.03        685.16        28.31 o
   4   9   3        529.89        481.59        26.64 o
   5   9   3        303.79        318.70        23.53 o
   6   9   3        262.03        277.00        22.53 o
   7   9   3        100.47         93.93        13.51 o
   8   9   3        122.71        142.66        16.96 o
   4  10   3        694.65        680.68        44.54 o
   5  10   3        647.19        642.26        46.43 o
   6  10   3        469.72        437.09        43.35 o
  -5  -8   4        518.03        452.75        29.09 o
  -4  -8   4        918.48        927.44        37.07 o
  -3  -8   4       1016.90        958.37        36.52 o
  -2  -8   4        671.83        672.33        57.35 o
  -1  -8   4        505.17        535.64        31.45 o
   0  -8   4        307.19        284.76        24.87 o
  -7  -7   4        139.32        160.52        40.32 o
  -6  -7   4        288.44        338.70        20.06 o
  -5  -7   4        583.52        557.25        30.08 o
  -4  -7   4        708.45        815.46        33.05 o
  -3  -7   4        885.30        866.47        32.91 o
  -2  -7   4       1300.37       1349.31        40.70 o
  -1  -7   4       1534.32       1565.60        44.87 o
   0  -7   4       1158.12       1193.38        39.21 o
   1  -7   4        805.44        799.40        61.26 o
  -7  -6   4        177.83        228.31        21.20 o
  -6  -6   4        251.70        270.06        17.50 o
  -5  -6   4        269.14        284.18        16.73 o
  -4  -6   4        729.19        783.36        50.07 o
  -3  -6   4        863.13        820.09        29.53 o
  -2  -6   4       1171.90       1126.34        34.34 o
  -1  -6   4       1813.77       1825.90        44.91 o
   0  -6   4       1570.42       1554.27        44.80 o
   1  -6   4       1560.25       1524.11        41.78 o
   2  -6   4       1109.70       1036.72        37.45 o
   3  -6   4        695.16        638.10        31.72 o
  -8  -5   4        370.86        381.43        46.79 o
  -7  -5   4        324.83        328.21        24.83 o
  -6  -5   4        300.20        294.22        17.02 o
  -5  -5   4        223.03        263.63        15.98 o
  -4  -5   4        406.61        396.95        16.71 o
  -3  -5   4        871.75        912.34        22.29 o
  -2  -5   4        576.49        564.09        22.76 o
  -1  -5   4       2386.74       2286.25        46.57 o
   0  -5   4       3065.19       3110.85        42.80 o
   1  -5   4       1780.50       1842.55        33.40 o
   2  -5   4       1961.31       1933.53        36.42 o
   3  -5   4       1348.29       1191.48        38.22 o
   4  -5   4        736.79        689.53        32.08 o
  -8  -4   4        263.10        258.67        24.28 o
  -7  -4   4        631.43        697.53        30.60 o
  -6  -4   4       1160.80       1224.41        37.64 o
  -5  -4   4       1378.76       1408.74        29.17 o
  -4  -4   4       1290.05       1369.20        27.34 o
  -3  -4   4       2204.71       2280.88        34.54 o
  -2  -4   4       1454.79       1441.21        24.75 o
  -1  -4   4        436.07        440.25        13.55 o
   0  -4   4       1332.13       1408.80        25.71 o
   1  -4   4       1015.36        971.83        22.23 o
   2  -4   4        776.58        827.68        21.86 o
   3  -4   4       1193.71       1110.53        31.08 o
   4  -4   4       1183.71       1110.46        37.30 o
   5  -4   4        981.92        903.84        50.27 o
  -8  -3   4        207.22        245.27        23.12 o
  -7  -3   4        339.63        309.42        23.06 o
  -6  -3   4        818.98        778.85        29.92 o
  -5  -3   4       1487.37       1587.48        50.44 o
  -4  -3   4       2041.73       2059.85        32.85 o
  -3  -3   4       3235.50       3227.15        44.55 o
  -2  -3   4       3116.94       3215.51        30.53 o
  -1  -3   4       2022.65       2044.80        22.63 o
   0  -3   4       1373.18       1466.90        20.45 o
   1  -3   4       1146.56       1042.01        21.26 o
   2  -3   4        432.32        457.86        15.06 o
   3  -3   4        616.32        563.17        21.35 o
   4  -3   4       1039.85       1014.11        60.06 o
   5  -3   4        910.36        841.17        32.81 o
   6  -3   4        757.70        721.84        34.20 o
  -8  -2   4         96.19        111.75        17.69 o
  -7  -2   4        279.28        259.98        27.86 o
  -6  -2   4        561.76        541.80        24.46 o
  -5  -2   4       1679.18       1529.95        37.47 o
  -4  -2   4       1934.53       1938.25        50.79 o
  -3  -2   4       3000.70       3012.09        30.49 o
  -2  -2   4       4403.60       4344.03        35.76 o
  -1  -2   4       2572.37       2575.85        25.10 o
   0  -2   4       2766.80       2591.65        23.96 o
   1  -2   4       2082.52       1915.32        55.54 o
   2  -2   4       2268.99       2432.79        33.33 o
   3  -2   4        900.65        908.31        47.53 o
   4  -2   4        647.04        669.52        19.58 o
   5  -2   4        930.11        830.23        30.61 o
   6  -2   4        415.79        432.38        26.99 o
   7  -2   4        303.25        291.55        25.16 o
  -7  -1   4        220.22        236.90        21.44 o
  -6  -1   4        186.33        186.49        42.80 o
  -5  -1   4        300.46        312.33        15.05 o
  -4  -1   4       1255.88       1229.34        24.26 o
  -3  -1   4       1826.37       1767.73        22.06 o
  -2  -1   4       2867.38       2928.31        27.88 o
  -1  -1   4       3186.74       3218.47        28.14 o
   0  -1   4       5723.53       5518.98        37.93 o
   1  -1   4       4860.85       4816.29        32.32 o
   2  -1   4       2347.63       2312.39        50.27 o
   3  -1   4       4100.21       4282.77        63.35 o
   4  -1   4       1770.59       1607.84        28.30 o
   5  -1   4        912.03        934.74        26.47 o
   6  -1   4        729.89        700.55        28.55 o
   7  -1   4        245.77        250.32        25.17 o
   8  -1   4        221.82        213.36        36.13 o
  -7   0   4        265.15        282.12        42.16 o
  -6   0   4        440.44        438.39        20.19 o
  -5   0   4        366.09        333.67        16.25 o
  -4   0   4        321.64        339.05        13.45 o
  -3   0   4        931.46        767.90        17.79 o
  -2   0   4       1826.99       1749.93        20.94 o
  -1   0   4       2742.85       3050.11        27.12 o
   0   0   4       5017.40       4707.84        33.82 o
   1   0   4      11017.09      11238.29        61.58 o
   2   0   4       7369.44       7524.32        46.18 o
   3   0   4       4009.75       4404.41        33.99 o
   4   0   4       3594.24       3697.01        33.75 o
   5   0   4       1068.85       1073.58        23.63 o
   6   0   4        655.13        643.27        31.70 o
   7   0   4        271.35        271.32        33.88 o
   8   0   4        120.04        118.78        15.03 o
  -7   1   4        360.37        358.76        27.24 o
  -6   1   4        658.06        677.67        23.69 o
  -5   1   4        798.80        775.16        23.44 o
  -4   1   4        828.21        800.21        30.80 o
  -3   1   4        943.48        872.66        20.50 o
  -2   1   4       1291.50       1247.56        17.15 o
  -1   1   4        227.68        243.16         7.15 o
   0   1   4        740.32        713.52        14.73 o
   1   1   4       3486.72       3369.25        25.92 o
   2   1   4       2581.08       2524.87        22.77 o
   3   1   4       3431.32       3606.63        30.40 o
   4   1   4       5331.35       5418.70        42.28 o
   5   1   4       4192.56       4097.34        38.67 o
   6   1   4       1641.82       1719.34        38.32 o
   7   1   4       1010.98       1033.29        34.06 o
   8   1   4        502.43        477.86        25.36 o
   9   1   4        134.39        116.52        26.99 o
  -6   2   4        471.26        442.82        31.37 o
  -5   2   4        757.04        751.09        24.30 o
  -4   2   4        971.40       1096.65        37.64 o
  -3   2   4        881.56        844.20        21.59 o
  -2   2   4       1754.22       1981.48        30.45 o
  -1   2   4       3359.39       3561.65        30.84 o
   0   2   4        745.67        819.89        12.54 o
   1   2   4       2719.93       2656.72        29.34 o
   2   2   4       3739.01       4229.95        30.54 o
   3   2   4       1585.78       1345.60        19.79 o
   4   2   4       1699.99       1570.83        29.62 o
   5   2   4       1927.62       1884.54        25.04 o
   6   2   4       2193.83       2134.99        28.64 o
   7   2   4       1001.71       1075.75        25.96 o
   8   2   4        755.02        733.46        55.45 o
   9   2   4        568.54        597.51        29.30 o
  -5   3   4        437.77        390.45        22.87 o
  -4   3   4        797.81        735.32        22.76 o
  -3   3   4       1430.10       1476.78        30.40 o
  -2   3   4       1570.98       1558.54        28.47 o
  -1   3   4       2193.06       2341.92        38.03 o
   0   3   4       2328.57       2314.74        23.80 o
   1   3   4       1691.80       1826.51        17.62 o
   2   3   4       2956.98       3456.57        36.90 o
   3   3   4       1492.45       1443.36        16.99 o
   4   3   4       1353.92       1366.37        19.15 o
   5   3   4       1358.59       1308.59        20.53 o
   6   3   4        921.34        978.85        18.96 o
   7   3   4       1064.89       1024.60        20.65 o
   8   3   4        538.47        593.68        20.75 o
   9   3   4        658.77        587.63        45.76 o
  -5   4   4         99.17        118.46        25.43 o
  -4   4   4        268.46        260.62        27.01 o
  -3   4   4        682.92        671.83        27.07 o
  -2   4   4       1699.96       1657.81        31.47 o
  -1   4   4       3514.24       3503.60        42.92 o
   0   4   4       4427.76       4264.44        45.64 o
   1   4   4       3241.81       3415.45        30.01 o
   2   4   4       2969.41       3015.42        35.39 o
   3   4   4       2511.52       2362.80        22.21 o
   4   4   4        966.24        881.87        14.90 o
   5   4   4        531.44        583.85        15.28 o
   6   4   4        610.23        611.99        20.37 o
   7   4   4        619.43        574.64        21.26 o
   8   4   4        349.38        368.10        22.86 o
   9   4   4        256.19        287.82        22.84 o
  10   4   4        345.72        364.09        41.34 o
  -4   5   4         98.02         91.94        17.30 o
  -3   5   4        347.46        339.05        34.58 o
  -2   5   4        667.72        645.69        25.97 o
  -1   5   4       1142.48       1123.29        66.99 o
   0   5   4       1999.27       1972.91        30.73 o
   1   5   4       3188.15       3043.22        45.63 o
   2   5   4       3392.41       3421.32        40.74 o
   3   5   4       1984.60       1913.96        35.21 o
   4   5   4       2141.07       1982.58        30.44 o
   5   5   4       1180.77       1216.05        24.09 o
   6   5   4        350.05        378.25        19.43 o
   7   5   4        408.53        361.51        20.22 o
   8   5   4        312.75        309.74        29.61 o
   9   5   4        191.54        183.22        25.78 o
  10   5   4        179.08        183.09        26.80 o
  -3   6   4        202.80        207.03        20.37 o
  -2   6   4        323.15        306.81        22.32 o
  -1   6   4        466.56        503.74        24.51 o
   0   6   4        597.77        573.57        23.77 o
   1   6   4        433.25        453.26        23.99 o
   2   6   4       1431.64       1435.28        27.28 o
   3   6   4       2079.65       2215.16        40.47 o
   4   6   4       1682.48       1646.00        28.87 o
   5   6   4       2778.13       2771.36        50.83 o
   6   6   4       1656.18       1665.57        42.22 o
   7   6   4        953.93        977.86        30.96 o
   8   6   4        527.10        506.42        24.59 o
   9   6   4        122.02        130.56        22.01 o
  10   6   4         79.75         92.83        21.01 o
  -2   7   4        272.60        264.24        37.05 o
  -1   7   4        278.63        220.22        19.70 o
   0   7   4        285.73        261.21        20.49 o
   1   7   4        376.44        386.58        16.20 o
   2   7   4        486.88        496.72        17.67 o
   3   7   4        851.14        887.22        39.60 o
   4   7   4        678.79        679.93        25.69 o
   5   7   4       1078.82       1100.02        33.42 o
   6   7   4       1410.78       1400.64        38.51 o
   7   7   4        679.31        681.62        27.51 o
   8   7   4        748.82        805.68        30.97 o
   9   7   4        444.63        471.79        29.56 o
  -1   8   4        267.27        297.11        24.80 o
   0   8   4        373.02        397.29        26.06 o
   1   8   4        191.11        203.31        22.20 o
   2   8   4        200.50        221.61        21.86 o
   3   8   4        600.13        520.17        24.50 o
   4   8   4        620.53        553.71        25.50 o
   5   8   4        509.14        586.62        26.14 o
   6   8   4        787.17        781.70        30.07 o
   7   8   4        819.01        801.03        31.13 o
   8   8   4        439.91        443.16        41.60 o
   9   8   4        316.30        346.43        26.11 o
   1   9   4        631.15        714.27        49.64 o
   2   9   4        403.35        339.85        34.47 o
   3   9   4        335.15        308.66        22.36 o
   4   9   4        235.88        224.32        25.53 o
   5   9   4        186.04        183.94        17.65 o
   6   9   4        191.03        178.49        32.83 o
   7   9   4        164.20        146.31        16.59 o
   8   9   4        298.16        289.07        34.28 o
   4  10   4        536.26        576.68        31.66 o
   5  10   4        250.95        261.70        28.58 o
   6  10   4        182.37        211.81        21.30 o
  -4  -8   5        786.49        813.51        37.14 o
  -3  -8   5        493.99        438.92        29.60 o
  -2  -8   5        310.55        337.01        26.73 o
  -6  -7   5        513.59        602.53        32.79 o
  -5  -7   5        560.25        631.80        73.78 o
  -4  -7   5        800.18        797.22        48.32 o
  -3  -7   5       1043.17       1007.28        37.54 o
  -2  -7   5       1013.70        955.83        35.65 o
  -1  -7   5        795.82        737.19        45.63 o
   0  -7   5        456.50        465.07        54.10 o
   1  -7   5        492.22        446.38        28.53 o
  -7  -6   5        194.06        189.07        20.56 o
  -6  -6   5        455.45        448.48        21.52 o
  -5  -6   5        778.46        815.78        25.35 o
  -4  -6   5       1118.78       1060.05        36.32 o
  -3  -6   5       1497.09       1464.26        42.52 o
  -2  -6   5       1713.11       1619.49        43.40 o
  -1  -6   5       1099.09       1074.22        49.48 o
   0  -6   5        991.74        967.92        34.40 o
   1  -6   5        947.85        937.34        61.24 o
   2  -6   5        542.29        516.07        22.29 o
   3  -6   5        250.57        258.99        23.34 o
  -7  -5   5        134.72        156.14        18.62 o
  -6  -5   5        219.51        203.73        33.94 o
  -5  -5   5        244.94        261.19        16.09 o
  -4  -5   5        612.33        636.11        20.43 o
  -3  -5   5        646.36        642.66        34.85 o
  -2  -5   5       1266.06       1245.20        35.67 o
  -1  -5   5       2376.68       2412.15        85.28 o
   0  -5   5       1461.05       1390.26        38.13 o
   1  -5   5       1832.76       1828.02        34.94 o
   2  -5   5       1671.73       1695.31        45.49 o
   3  -5   5        910.01        939.20        35.58 o
   4  -5   5        492.59        486.35        29.95 o
  -7  -4   5        372.72        429.21        70.36 o
  -6  -4   5        530.86        519.93        26.61 o
  -5  -4   5        306.48        305.97        16.25 o
  -4  -4   5        257.44        250.87        15.43 o
  -3  -4   5        703.47        670.36        18.76 o
  -2  -4   5        443.83        455.70        14.99 o
  -1  -4   5       1311.45       1440.59        36.25 o
   0  -4   5       2527.20       2346.94        35.33 o
   1  -4   5       2729.86       2653.64        85.55 o
   2  -4   5       3186.54       3324.86        47.78 o
   3  -4   5       1806.58       1760.09        59.49 o
   4  -4   5       1291.59       1261.53        56.84 o
   5  -4   5        612.08        646.65        33.33 o
  -7  -3   5        375.01        351.19        25.52 o
  -6  -3   5        693.71        705.74        28.78 o
  -5  -3   5        857.70        812.48        29.17 o
  -4  -3   5        755.40        772.79        20.62 o
  -3  -3   5       1104.09       1087.48        23.20 o
  -2  -3   5       1167.06       1164.42        22.55 o
  -1  -3   5        912.72        935.35        16.00 o
   0  -3   5       1505.80       1517.85        50.24 o
   1  -3   5       1407.61       1392.67        26.72 o
   2  -3   5       1656.34       1810.99        32.68 o
   3  -3   5       2041.66       1996.01        35.94 o
   4  -3   5       1473.57       1447.59        32.16 o
   5  -3   5       1319.55       1243.84        44.71 o
   6  -3   5        723.24        782.80        51.32 o
  -7  -2   5        189.83        141.65        16.69 o
  -6  -2   5        651.54        621.82        27.20 o
  -5  -2   5       1149.49       1209.43        35.51 o
  -4  -2   5       1069.24       1043.98        29.75 o
  -3  -2   5       2355.31       2270.80        34.03 o
  -2  -2   5       3428.34       3478.35        35.18 o
  -1  -2   5       3035.79       3125.46        30.54 o
   0  -2   5       2201.41       2250.76        23.56 o
   1  -2   5       2885.05       2724.89        35.88 o
   2  -2   5       1652.67       1855.00        30.56 o
   3  -2   5        521.74        513.98        16.76 o
   4  -2   5        748.62        782.21        22.12 o
   5  -2   5        913.30        918.99        49.31 o
   6  -2   5        649.72        597.71        30.02 o
   7  -2   5        489.79        538.25        32.73 o
  -7  -1   5        126.84        144.53        17.48 o
  -6  -1   5        250.83        264.84        20.70 o
  -5  -1   5       1366.81       1301.87        36.99 o
  -4  -1   5       2041.45       1942.07        37.02 o
  -3  -1   5       2566.55       2598.64        29.45 o
  -2  -1   5       4175.44       4074.86        36.67 o
  -1  -1   5       3785.31       4212.29        35.75 o
   0  -1   5       2915.02       2785.22        26.58 o
   1  -1   5        561.19        436.71        10.09 o
   2  -1   5       1579.98       1673.33        27.24 o
   3  -1   5       1020.84       1017.71        22.11 o
   4  -1   5        344.88        331.87        15.36 o
   5  -1   5        989.69       1036.88        25.80 o
   6  -1   5        779.09        721.99        29.59 o
   7  -1   5        564.12        547.48        30.78 o
   8  -1   5        437.59        437.50        44.22 o
  -7   0   5         82.89         96.53        15.44 o
  -6   0   5        106.35        102.33        26.80 o
  -5   0   5        300.93        325.86        16.86 o
  -4   0   5        746.34        716.66        23.35 o
  -3   0   5       1218.20       1297.58        25.28 o
  -2   0   5       3374.17       3452.14        33.25 o
  -1   0   5       4812.84       4935.30        39.35 o
   0   0   5       4552.75       4752.17        46.66 o
   1   0   5       4416.32       4190.99        32.80 o
   2   0   5       2727.57       2578.70        24.14 o
   3   0   5       3153.35       2946.38        46.92 o
   4   0   5        865.65        838.60        20.49 o
   5   0   5        691.93        714.73        26.79 o
   6   0   5        990.84       1001.67        33.15 o
   7   0   5        266.63        268.80        21.53 o
   8   0   5        299.61        294.88        24.21 o
  -6   1   5        209.73        228.11        16.91 o
  -5   1   5        353.47        353.92        32.41 o
  -4   1   5        522.53        475.19        17.20 o
  -3   1   5        618.15        626.26        17.91 o
  -2   1   5        693.45        674.18        14.03 o
  -1   1   5       1291.06       1330.66        18.67 o
   0   1   5       3400.48       3321.81        29.46 o
   1   1   5       3424.51       3521.49        39.49 o
   2   1   5       3849.69       3980.52        44.48 o
   3   1   5       5389.10       5325.91        41.42 o
   4   1   5       4170.27       4016.74        35.98 o
   5   1   5       1134.78       1168.69        24.86 o
   6   1   5        902.62        858.02        26.65 o
   7   1   5        582.60        586.60        35.36 o
   8   1   5        131.28        167.19        17.69 o
   9   1   5        117.16        134.22        18.00 o
  -6   2   5        248.60        213.32        16.96 o
  -5   2   5        468.28        479.47        21.96 o
  -4   2   5        566.67        584.65        20.28 o
  -3   2   5        400.12        390.08        16.09 o
  -2   2   5       1154.95       1175.52        23.72 o
  -1   2   5       1180.30       1028.13        16.66 o
   0   2   5        865.73        805.85        21.82 o
   1   2   5       2453.54       2591.56        23.16 o
   2   2   5       2727.92       2775.34        27.90 o
   3   2   5       3844.59       3771.91        39.29 o
   4   2   5       3835.14       3926.07        36.15 o
   5   2   5       3478.92       3816.11        37.96 o
   6   2   5       2221.12       2296.91        30.73 o
   7   2   5       1037.26        996.08        25.17 o
   8   2   5        534.04        593.18        28.34 o
   9   2   5        142.87        172.79        18.83 o
  -5   3   5        466.34        459.84        28.22 o
  -4   3   5        990.00        965.05        27.28 o
  -3   3   5        838.82        790.24        26.76 o
  -2   3   5        668.77        715.96        21.07 o
  -1   3   5       1299.25       1313.61        23.99 o
   0   3   5        845.86        829.86        14.33 o
   1   3   5       1422.16       1252.31        22.27 o
   2   3   5       1475.26       1722.72        26.47 o
   3   3   5       1670.52       1391.96        15.97 o
   4   3   5       2276.97       2258.36        30.60 o
   5   3   5       1409.04       1476.49        36.24 o
   6   3   5       1704.14       1645.51        39.82 o
   7   3   5       1169.66       1175.43        22.91 o
   8   3   5        794.00        804.14        29.95 o
   9   3   5        590.55        765.17        48.56 o
  -4   4   5        704.25        761.26        31.82 o
  -3   4   5        890.28        876.91        32.36 o
  -2   4   5        925.66        959.29        31.79 o
  -1   4   5       1545.02       1595.50        37.45 o
   0   4   5       1210.13       1142.32        22.21 o
   1   4   5        574.63        512.27        17.10 o
   2   4   5       1381.96       1463.88        31.14 o
   3   4   5       1376.37       1515.92        26.31 o
   4   4   5       1298.46       1254.86        24.19 o
   5   4   5       1383.10       1416.16        26.64 o
   6   4   5       1546.93       1561.51        28.85 o
   7   4   5       1421.76       1394.96        28.42 o
   8   4   5        530.13        508.31        22.76 o
  -4   5   5        164.12        172.87        46.62 o
  -3   5   5        458.24        416.50        37.75 o
  -2   5   5        600.11        595.22        26.49 o
  -1   5   5       1283.77       1317.21        37.03 o
   0   5   5       2607.03       2520.06        48.35 o
   1   5   5       2832.39       2801.99        38.17 o
   2   5   5       1686.59       1781.29        29.57 o
   3   5   5       1522.27       1581.35        27.96 o
   4   5   5       1183.34       1203.60        48.92 o
   5   5   5        347.88        365.52        14.72 o
   6   5   5        248.50        231.40        19.73 o
   7   5   5        483.17        516.64        28.90 o
   8   5   5        395.75        394.80        22.33 o
   9   5   5        281.40        297.76        31.28 o
  -3   6   5        135.42        116.19        16.05 o
  -2   6   5        207.07        208.48        23.50 o
  -1   6   5        571.81        556.70        26.43 o
   0   6   5       1068.86       1002.92        52.20 o
   1   6   5       1505.03       1508.99        29.50 o
   2   6   5       2481.32       2505.33        42.21 o
   3   6   5       1939.90       1883.44        32.50 o
   4   6   5       2065.28       1991.05        33.75 o
   5   6   5       1225.39       1214.09        26.30 o
   6   6   5        444.89        407.07        22.26 o
   7   6   5        458.51        424.25        33.37 o
   8   6   5        177.98        192.29        17.45 o
   9   6   5        123.54        139.92        15.21 o
  -2   7   5        196.86        189.23        20.00 o
  -1   7   5        246.51        279.45        22.71 o
   0   7   5        615.26        600.65        26.40 o
   1   7   5        870.58        801.95        65.27 o
   2   7   5       1100.79       1067.42        26.05 o
   3   7   5       1075.66       1044.31        39.13 o
   4   7   5       1084.39       1023.46        32.10 o
   5   7   5       1635.94       1626.64        41.65 o
   6   7   5        686.20        664.36        31.49 o
   7   7   5        488.02        507.41        24.76 o
   8   7   5        489.03        452.66        25.79 o
   9   7   5        123.91        152.45        16.92 o
   0   8   5        208.42        241.95        21.95 o
   1   8   5        165.76        152.20        16.33 o
   2   8   5        316.29        303.49        21.88 o
   3   8   5        650.25        616.94        25.78 o
   4   8   5        541.44        519.68        42.40 o
   5   8   5        692.22        704.87        28.94 o
   6   8   5        983.88        917.53        33.92 o
   7   8   5        612.30        633.82        29.14 o
   8   8   5        503.65        494.05        28.68 o
   9   8   5        343.69        395.99        59.21 o
   2   9   5        108.53         93.05        22.91 o
   3   9   5        151.63        143.37        15.99 o
   4   9   5        240.03        224.89        19.99 o
   5   9   5        426.62        408.89        26.35 o
   6   9   5        486.31        489.62        29.25 o
   7   9   5        539.97        519.52        30.57 o
   8   9   5        449.01        447.86        29.41 o
  -4  -7   6        581.32        532.93        44.12 o
  -3  -7   6        418.11        417.66        28.39 o
  -2  -7   6        511.29        548.70        35.13 o
  -1  -7   6        301.07        263.51        23.16 o
   0  -7   6        259.39        277.48        24.75 o
  -6  -6   6        466.90        488.67        47.55 o
  -5  -6   6        627.61        674.68        32.63 o
  -4  -6   6        879.87        929.62        35.72 o
  -3  -6   6       1092.44       1064.50        51.04 o
  -2  -6   6        987.14        920.40        34.21 o
  -1  -6   6        882.02        859.14        32.99 o
   0  -6   6        720.80        673.13        51.92 o
   1  -6   6        630.08        652.06        29.34 o
   2  -6   6        344.91        388.87        33.94 o
  -6  -5   6        271.42        235.99        21.04 o
  -5  -5   6        807.85        880.86        26.46 o
  -4  -5   6       1223.56       1274.21        53.17 o
  -3  -5   6       1277.03       1255.17        38.59 o
  -2  -5   6       2333.65       2280.36        51.95 o
  -1  -5   6       1742.85       1687.57        43.35 o
   0  -5   6        858.62        834.65        30.84 o
   1  -5   6        749.39        732.62        29.54 o
   2  -5   6        638.47        649.82        29.50 o
   3  -5   6        333.38        300.64        18.81 o
   4  -5   6        223.37        255.75        50.33 o
  -7  -4   6        116.56         92.89        14.30 o
  -6  -4   6        157.89        163.73        16.86 o
  -5  -4   6        196.71        212.42        18.66 o
  -4  -4   6        762.47        773.99        60.65 o
  -3  -4   6        865.89        898.94        30.91 o
  -2  -4   6       1367.13       1422.17        47.43 o
  -1  -4   6       3071.34       3112.50        57.17 o
   0  -4   6       2270.26       2209.52        36.71 o
   1  -4   6       2233.08       2213.42        38.64 o
   2  -4   6       1658.66       1630.20        34.40 o
   3  -4   6       1005.21       1075.67        28.76 o
   4  -4   6        555.84        594.89        66.21 o
   5  -4   6        237.31        213.64        22.11 o
  -7  -3   6        303.09        315.68        25.81 o
  -6  -3   6        442.02        436.29        26.77 o
  -5  -3   6        553.50        567.60        25.88 o
  -4  -3   6        669.46        666.88        20.00 o
  -3  -3   6        648.71        665.71        18.89 o
  -2  -3   6        343.94        328.37        13.29 o
  -1  -3   6       1192.36       1131.03        24.94 o
   0  -3   6       1499.08       1575.68        29.20 o
   1  -3   6       1157.04       1214.63        26.51 o
   2  -3   6       2741.14       2822.71        42.94 o
   3  -3   6       2514.42       2513.55        42.46 o
   4  -3   6       1635.19       1619.16        35.76 o
   5  -3   6        867.17        799.06        70.60 o
   6  -3   6        514.87        522.36        32.43 o
  -7  -2   6        365.12        331.00        26.55 o
  -6  -2   6        559.77        509.82        28.08 o
  -5  -2   6        460.33        415.69        23.70 o
  -4  -2   6        561.26        564.87        23.23 o
  -3  -2   6        731.82        723.54        19.25 o
  -2  -2   6        501.54        524.74        13.38 o
  -1  -2   6        553.31        498.74        14.63 o
   0  -2   6       1471.41       1562.70        48.44 o
   1  -2   6       1900.36       1878.60        39.33 o
   2  -2   6       1635.93       1609.33        30.07 o
   3  -2   6       2690.69       2770.54        42.76 o
   4  -2   6       2509.06       2510.85        42.76 o
   5  -2   6       1637.28       1564.86        34.86 o
   6  -2   6        884.21        819.68        34.93 o
   7  -2   6        615.83        615.31        35.00 o
  -6  -1   6        494.01        532.88        47.83 o
  -5  -1   6        923.41        912.49        34.82 o
  -4  -1   6       1015.69       1035.65        31.22 o
  -3  -1   6       1271.57       1338.89        22.54 o
  -2  -1   6       1039.90       1130.26        19.24 o
  -1  -1   6       1863.54       1622.96        22.37 o
   0  -1   6       1628.03       1660.19        21.69 o
   1  -1   6       1684.19       1788.97        29.00 o
   2  -1   6       2415.21       2399.50        35.53 o
   3  -1   6       1464.32       1384.85        27.79 o
   4  -1   6       1474.28       1465.01        30.65 o
   5  -1   6        997.73        982.70        26.13 o
   6  -1   6        730.28        707.13        30.44 o
   7  -1   6        671.73        762.96        46.14 o
  -6   0   6        129.73        115.05        14.86 o
  -5   0   6        448.72        482.68        32.16 o
  -4   0   6        948.51        951.80        24.35 o
  -3   0   6       1898.04       1996.52        48.53 o
  -2   0   6       2977.25       3009.92        33.04 o
  -1   0   6       2914.67       2979.89        31.48 o
   0   0   6       3861.95       3816.06        34.84 o
   1   0   6       1835.38       1971.95        26.72 o
   2   0   6       1642.86       1534.35        19.22 o
   3   0   6       1058.52       1031.46        22.42 o
   4   0   6        537.10        505.12        23.26 o
   5   0   6       1182.25       1213.65        28.11 o
   6   0   6        622.03        687.75        22.12 o
   7   0   6        605.29        570.99        28.46 o
   8   0   6        612.01        649.26        32.90 o
  -6   1   6         59.64         58.01        16.30 o
  -5   1   6        132.59        133.60        12.55 o
  -4   1   6        579.20        545.54        29.91 o
  -3   1   6       1138.65       1076.84        25.16 o
  -2   1   6       1737.93       1800.83        30.01 o
  -1   1   6       3952.71       4006.09        37.64 o
   0   1   6       6125.80       5968.29        45.51 o
   1   1   6       4091.86       4418.52        36.68 o
   2   1   6       2403.58       2361.56        25.25 o
   3   1   6       2703.59       2825.69        34.01 o
   4   1   6        704.53        675.14        18.24 o
   5   1   6        166.65        181.66        12.14 o
   6   1   6        470.00        428.35        17.82 o
   7   1   6        267.50        247.02        20.21 o
   8   1   6        323.47        298.39        23.78 o
  -5   2   6        168.03        165.61        18.25 o
  -4   2   6        231.03        255.98        21.37 o
  -3   2   6        644.47        626.94        30.84 o
  -2   2   6        929.18        935.18        31.50 o
  -1   2   6        737.35        748.49        14.94 o
   0   2   6       2139.13       1985.60        23.59 o
   1   2   6       2974.37       3011.91        35.76 o
   2   2   6       2515.45       2488.43        36.01 o
   3   2   6       2846.51       2848.74        28.75 o
   4   2   6       3458.78       3495.58        34.88 o
   5   2   6       2041.17       2015.13        27.12 o
   6   2   6        986.70        983.51        24.77 o
   7   2   6        669.27        636.44        21.07 o
   8   2   6        271.47        297.19        46.91 o
   9   2   6        141.85        162.75        18.86 o
  -5   3   6        172.86        166.41        22.54 o
  -4   3   6        280.19        280.35        38.10 o
  -3   3   6        342.47        311.77        28.84 o
  -2   3   6        610.58        608.13        24.18 o
  -1   3   6        626.48        651.69        23.66 o
   0   3   6       1308.92       1293.40        24.22 o
   1   3   6       2479.49       2530.49        34.33 o
   2   3   6       1633.92       1561.28        38.33 o
   3   3   6       2511.29       2695.21        39.91 o
   4   3   6       2905.14       3065.33        39.59 o
   5   3   6       2326.24       2271.86        34.85 o
   6   3   6       1430.05       1470.36        28.44 o
   7   3   6        860.21        936.37        30.76 o
   8   3   6        690.28        651.56        37.04 o
   9   3   6        155.74        182.16        23.72 o
  -4   4   6        443.14        384.72        26.71 o
  -3   4   6        528.19        541.28        42.60 o
  -2   4   6        653.35        638.49        26.83 o
  -1   4   6        592.54        557.88        23.46 o
   0   4   6        206.07        213.41        11.95 o
   1   4   6        766.46        731.22        33.50 o
   2   4   6       1234.36       1292.64        25.26 o
   3   4   6       1073.89        954.14        22.14 o
   4   4   6       1796.25       1992.61        33.00 o
   5   4   6       2083.29       1983.77        35.66 o
   6   4   6       2063.03       2013.77        51.01 o
   7   4   6       1003.56       1091.49        45.53 o
   8   4   6        765.41        781.97        28.23 o
  -3   5   6        667.55        706.70        31.51 o
  -2   5   6        816.46        751.29        32.67 o
  -1   5   6        979.12        917.38        31.49 o
   0   5   6       1068.32       1024.61        35.60 o
   1   5   6        688.16        745.79        20.12 o
   2   5   6        547.32        472.37        18.50 o
   3   5   6        588.43        549.00        17.18 o
   4   5   6        705.95        700.06        24.66 o
   5   5   6        833.29        895.32        23.10 o
   6   5   6       1016.42       1019.39        24.87 o
   7   5   6       1178.81       1228.14        28.23 o
   8   5   6        643.19        668.71        43.33 o
   9   5   6        569.10        618.55        37.69 o
  -2   6   6        461.93        468.70        36.46 o
  -1   6   6        739.16        731.44        31.64 o
   0   6   6        781.98        775.49        29.47 o
   1   6   6       1223.49       1210.03        35.58 o
   2   6   6       1203.90       1197.93        26.92 o
   3   6   6        872.69        783.82        29.18 o
   4   6   6        678.90        734.99        22.93 o
   5   6   6        323.78        320.23        15.90 o
   6   6   6        356.29        355.71        22.13 o
   7   6   6        348.92        357.58        43.21 o
   8   6   6        301.14        323.36        22.26 o
   9   6   6        372.12        404.93        25.32 o
  -1   7   6        241.83        248.70        22.81 o
   0   7   6        500.66        516.63        72.18 o
   1   7   6        857.40        797.49        30.65 o
   2   7   6       1203.91       1192.56        37.56 o
   3   7   6        969.24        886.81        24.50 o
   4   7   6       1491.85       1418.92        38.06 o
   5   7   6       1115.15       1116.14        35.26 o
   6   7   6        378.04        364.99        85.60 o
   7   7   6        444.09        473.46        26.61 o
   8   7   6        189.26        236.46        49.07 o
   9   7   6         90.23        111.60        20.65 o
   0   8   6        226.03        221.84        21.62 o
   1   8   6        404.96        390.10        33.27 o
   2   8   6        944.21        977.86        34.46 o
   3   8   6        946.76        924.70        26.37 o
   4   8   6        633.26        640.79        28.65 o
   5   8   6        900.89        865.30        32.68 o
   6   8   6        536.99        446.98        43.22 o
   7   8   6        286.43        290.14        23.26 o
   8   8   6        262.76        278.00        42.75 o
   9   8   6        133.23        150.57        18.00 o
   2   9   6        227.69        274.55        34.37 o
   3   9   6        368.55        428.61        38.70 o
   4   9   6        508.80        523.43        29.13 o
   5   9   6        691.91        632.85        30.40 o
   6   9   6        673.60        668.55        31.80 o
   7   9   6        453.17        477.21        30.01 o
   8   9   6        336.87        342.66        38.48 o
  -4  -6   7        523.73        501.29        30.23 o
  -3  -6   7        400.22        355.69        25.93 o
  -2  -6   7        379.01        400.07        27.57 o
  -1  -6   7        479.29        489.56        29.97 o
   0  -6   7        680.98        678.58        54.21 o
   1  -6   7        533.86        512.57        31.39 o
  -5  -5   7        753.76        774.45        49.11 o
  -4  -5   7        877.06        913.65        62.86 o
  -3  -5   7       1131.33       1168.18        39.04 o
  -2  -5   7       1019.12       1003.89        35.73 o
  -1  -5   7        612.26        584.20        28.19 o
   0  -5   7        555.16        559.67        29.07 o
   1  -5   7        588.38        533.34        29.32 o
   2  -5   7        381.68        394.38        26.83 o
   3  -5   7        325.50        323.68        20.68 o
  -6  -4   7        136.90        126.68        15.79 o
  -5  -4   7        343.08        333.55        23.28 o
  -4  -4   7        899.36        904.26       102.57 o
  -3  -4   7       1172.12       1175.94        37.10 o
  -2  -4   7       1972.10       1953.85        52.83 o
  -1  -4   7       1738.85       1734.40        44.16 o
   0  -4   7       1591.70       1592.11        81.78 o
   1  -4   7       1263.45       1270.15        30.35 o
   2  -4   7        525.72        522.26        24.09 o
   3  -4   7        432.79        456.66        34.16 o
   4  -4   7        371.08        373.20        21.96 o
  -6  -3   7        139.44        139.31        16.73 o
  -5  -3   7        173.38        190.67        17.72 o
  -4  -3   7        572.63        584.82        27.32 o
  -3  -3   7        850.94        827.15        22.82 o
  -2  -3   7       1512.86       1676.87        41.76 o
  -1  -3   7       3053.66       2896.74        54.17 o
   0  -3   7       2285.43       2349.91        46.96 o
   1  -3   7       2796.00       2781.79        43.29 o
   2  -3   7       2120.07       2059.87        54.17 o
   3  -3   7        958.47        974.50        30.27 o
   4  -3   7        559.28        583.49        23.87 o
   5  -3   7        228.21        266.28        23.72 o
  -6  -2   7        245.97        269.04        22.84 o
  -5  -2   7        225.53        207.30        19.07 o
  -4  -2   7        512.74        484.60        22.90 o
  -3  -2   7       1022.32       1009.28        24.07 o
  -2  -2   7        694.00        732.21        19.62 o
  -1  -2   7       1045.60       1029.65        23.83 o
   0  -2   7       1964.16       1987.32        33.81 o
   1  -2   7       1483.61       1639.18        31.41 o
   2  -2   7       1730.34       1715.45        32.87 o
   3  -2   7       1816.04       1778.57        35.22 o
   4  -2   7       1897.07       1960.48        46.07 o
   5  -2   7       1111.65       1023.66        49.33 o
   6  -2   7        526.61        487.67        30.34 o
  -6  -1   7        495.31        483.17        28.89 o
  -5  -1   7        481.05        475.76        26.64 o
  -4  -1   7        510.65        552.34        24.28 o
  -3  -1   7        702.18        726.48        20.60 o
  -2  -1   7        698.45        759.45        24.20 o
  -1  -1   7        715.12        652.19        15.07 o
   0  -1   7        833.37        868.44        21.21 o
   1  -1   7       1802.37       1832.26        31.61 o
   2  -1   7       1654.52       1682.73        31.08 o
   3  -1   7       1905.39       1922.34        34.66 o
   4  -1   7       2077.69       2078.08        38.58 o
   5  -1   7       1609.16       1605.07        40.08 o
   6  -1   7       1009.03        962.85        36.52 o
   7  -1   7        624.67        608.75        38.51 o
  -6   0   7        521.37        519.24        30.38 o
  -5   0   7        786.30        734.04        41.88 o
  -4   0   7        766.01        755.64        23.09 o
  -3   0   7       1282.33       1291.33        27.91 o
  -2   0   7        794.19        854.62        17.94 o
  -1   0   7        365.15        381.58        11.76 o
   0   0   7        343.27        313.88        12.04 o
   1   0   7        674.57        652.42        15.89 o
   2   0   7       1231.40       1266.00        25.41 o
   3   0   7        813.24        753.24        20.22 o
   4   0   7       2272.49       2271.44        38.57 o
   5   0   7       2345.02       2279.53        43.30 o
   6   0   7       1104.05       1061.90        28.93 o
   7   0   7        963.28       1038.24        37.95 o
   8   0   7        601.92        590.07        34.28 o
  -5   1   7        349.15        331.32        29.38 o
  -4   1   7        473.33        537.58        26.72 o
  -3   1   7        803.97        817.46        27.58 o
  -2   1   7       1684.33       1715.58        30.90 o
  -1   1   7       2134.65       2265.22        28.82 o
   0   1   7       2228.45       2152.66        26.62 o
   1   1   7       1561.19       1620.59        22.12 o
   2   1   7       2339.72       2325.83        26.64 o
   3   1   7       1489.38       1532.92        27.47 o
   4   1   7        442.48        431.89        16.44 o
   5   1   7       1209.06       1184.99        27.52 o
   6   1   7        794.99        800.28        23.97 o
   7   1   7        525.24        562.48        38.22 o
   8   1   7        572.27        565.38        31.42 o
  -5   2   7        127.62        127.36        22.97 o
  -4   2   7        198.78        196.04        37.94 o
  -3   2   7        578.99        655.48        27.36 o
  -2   2   7       1169.97       1170.81        33.51 o
  -1   2   7       1689.22       1658.51        37.88 o
   0   2   7       2704.58       2609.01        37.18 o
   1   2   7       3402.84       3691.14        69.20 o
   2   2   7       2914.06       2702.68        36.48 o
   3   2   7       2177.43       2159.43        33.10 o
   4   2   7        933.79       1007.72        22.05 o
   5   2   7        457.41        433.20        21.82 o
   6   2   7        430.36        425.22        22.93 o
   7   2   7        163.17        175.25        17.00 o
   8   2   7        279.20        303.96        31.62 o
   9   2   7        323.65        283.59        32.83 o
  -4   3   7        101.43         98.92        14.52 o
  -3   3   7        236.78        237.46        38.40 o
  -2   3   7        678.93        689.41        27.47 o
  -1   3   7       1081.59       1107.31        32.39 o
   0   3   7       2159.08       2016.87        32.88 o
   1   3   7       2248.94       2210.95        34.37 o
   2   3   7       2580.44       2376.31        35.57 o
   3   3   7       2837.88       2832.47        39.54 o
   4   3   7       1984.22       2007.41        33.45 o
   5   3   7       1286.44       1370.06        27.98 o
   6   3   7        833.76        865.22        30.18 o
   7   3   7        617.19        586.95        39.53 o
   8   3   7        215.18        250.22        20.24 o
   9   3   7        113.83        106.43        19.80 o
  -3   4   7        117.68        151.71        17.94 o
  -2   4   7        414.79        450.95        26.11 o
  -1   4   7        395.11        368.00        22.41 o
   0   4   7        524.19        513.48        38.30 o
   1   4   7       1704.39       1699.93        31.12 o
   2   4   7       1734.43       1682.11        33.53 o
   3   4   7       1875.04       1813.89        37.71 o
   4   4   7       1709.46       1836.00        33.20 o
   5   4   7       1719.23       1610.48        37.58 o
   6   4   7       1147.81       1090.30        26.38 o
   7   4   7        470.57        532.00        25.08 o
   8   4   7        616.87        671.38        42.20 o
  -3   5   7        249.01        262.03        27.32 o
  -2   5   7        297.61        288.62        23.33 o
  -1   5   7        440.77        421.15        25.46 o
   0   5   7        243.30        231.54        19.15 o
   1   5   7        272.26        259.71        14.42 o
   2   5   7        561.63        616.89        22.34 o
   3   5   7        930.27        907.16        23.66 o
   4   5   7       1367.23       1444.21        50.01 o
   5   5   7       1523.68       1485.47        38.39 o
   6   5   7       1976.11       2006.93        37.22 o
   7   5   7       1203.88       1246.18        29.42 o
   8   5   7        654.40        700.98        28.05 o
   9   5   7        507.24        469.71        38.64 o
  -2   6   7        475.26        479.30        41.32 o
  -1   6   7        687.87        719.01        33.19 o
   0   6   7        597.67        638.33        28.20 o
   1   6   7        541.92        502.34        34.95 o
   2   6   7        501.63        486.33        18.21 o
   3   6   7        390.29        399.73        18.00 o
   4   6   7        253.20        228.37        18.39 o
   5   6   7        386.67        382.63        24.99 o
   6   6   7        681.71        739.23        22.96 o
   7   6   7        675.97        666.92        28.17 o
   8   6   7        526.12        526.91        27.59 o
   9   6   7        609.44        629.87        68.91 o
   0   7   7        557.98        537.42        30.85 o
   1   7   7        582.88        612.26        29.09 o
   2   7   7        446.80        482.99        20.99 o
   3   7   7        543.84        496.48        19.60 o
   4   7   7        654.22        624.19        21.49 o
   5   7   7        224.33        223.33        15.41 o
   6   7   7        303.89        309.69        22.65 o
   7   7   7        408.75        425.85        26.20 o
   8   7   7        252.38        249.00        21.03 o
   9   7   7        257.82        229.61        21.92 o
   1   8   7        443.35        427.21        28.81 o
   2   8   7        699.70        650.15        32.23 o
   3   8   7        479.25        479.76        21.63 o
   4   8   7        536.66        549.34        28.49 o
   5   8   7        499.10        466.62        27.56 o
   6   8   7        246.59        207.65        20.03 o
   7   8   7        284.08        277.97        23.07 o
   8   8   7        137.86        136.19        16.81 o
   3   9   7        523.97        507.75        45.63 o
   4   9   7        619.05        576.63        31.11 o
   5   9   7        627.26        645.17        51.14 o
   6   9   7        341.78        318.44        25.62 o
   7   9   7        239.50        240.89        22.98 o
  -2  -6   8        293.49        281.12        25.03 o
  -1  -6   8        389.15        423.89        30.61 o
  -4  -5   8        327.01        363.08        27.07 o
  -3  -5   8        387.54        369.17        26.29 o
  -2  -5   8        424.78        395.88        27.18 o
  -1  -5   8        362.16        355.18        32.06 o
   0  -5   8        611.50        641.86        31.33 o
   1  -5   8        942.80        958.63        36.72 o
   2  -5   8        670.16        734.13        38.49 o
  -5  -4   8        681.50        679.70        50.95 o
  -4  -4   8        775.78        892.95        34.43 o
  -3  -4   8        993.55       1011.81        35.57 o
  -2  -4   8        951.91       1036.45        35.98 o
  -1  -4   8        524.23        554.34        27.12 o
   0  -4   8        501.59        498.86        27.55 o
   1  -4   8        426.36        441.82        52.51 o
   2  -4   8        373.22        429.99        48.74 o
   3  -4   8        408.13        388.88        21.97 o
   4  -4   8        614.54        580.19        27.11 o
  -5  -3   8        335.63        267.53        22.20 o
  -4  -3   8        524.97        540.18        41.09 o
  -3  -3   8        719.03        718.12        46.97 o
  -2  -3   8       2029.36       1924.30        46.24 o
  -1  -3   8       1704.05       1706.12        43.80 o
   0  -3   8       1265.57       1200.17        36.19 o
   1  -3   8       1725.45       1703.27        35.67 o
   2  -3   8        960.10        990.17        27.96 o
   3  -3   8        443.85        440.14        21.77 o
   4  -3   8        247.82        237.97        17.53 o
   5  -3   8        394.04        416.40        51.73 o
  -5  -2   8        173.34        161.96        16.95 o
  -4  -2   8        456.14        497.69        26.22 o
  -3  -2   8        557.27        591.02        24.15 o
  -2  -2   8        951.38        965.93        31.39 o
  -1  -2   8       2163.64       2104.90        37.70 o
   0  -2   8       1759.68       1754.93        33.72 o
   1  -2   8       2021.43       1932.70        36.57 o
   2  -2   8       2017.65       1915.40        37.17 o
   3  -2   8       1241.30       1201.89        30.11 o
   4  -2   8        767.11        749.31        26.64 o
   5  -2   8        305.46        289.82        19.29 o
   6  -2   8        329.13        352.79        32.96 o
  -5  -1   8        100.71        103.31        14.78 o
  -4  -1   8        161.92        182.04        16.86 o
  -3  -1   8        317.45        334.54        20.65 o
  -2  -1   8        812.26        840.55        19.39 o
  -1  -1   8       1568.96       1551.52        30.90 o
   0  -1   8       2026.55       1931.50        35.77 o
   1  -1   8       2158.57       2046.01        35.67 o
   2  -1   8       2698.19       2675.65        50.28 o
   3  -1   8       2084.19       2086.11        49.43 o
   4  -1   8       1265.00       1304.95        31.95 o
   5  -1   8        943.71        969.37        28.72 o
   6  -1   8        604.15        563.59        25.21 o
   7  -1   8        356.37        341.50        28.45 o
  -5   0   8        286.75        355.89        35.63 o
  -4   0   8        442.42        468.75        46.38 o
  -3   0   8        545.23        585.95        25.37 o
  -2   0   8        515.35        519.24        17.96 o
  -1   0   8        815.90        743.51        17.42 o
   0   0   8        933.43        973.03        18.95 o
   1   0   8       1537.98       1483.35        29.03 o
   2   0   8       1291.71       1322.90        27.69 o
   3   0   8       1663.55       1638.38        31.99 o
   4   0   8       1929.34       1923.54        37.21 o
   5   0   8       1067.31       1099.04        29.12 o
   6   0   8        859.51        896.57        34.95 o
   7   0   8        643.29        666.84        33.04 o
  -5   1   8        518.95        537.72        44.12 o
  -4   1   8        681.63        739.55        30.06 o
  -3   1   8        860.93        881.99        31.98 o
  -2   1   8        905.58        959.43        31.32 o
  -1   1   8        920.35        894.49        23.36 o
   0   1   8        313.27        356.95        19.09 o
   1   1   8        200.56        206.70        12.16 o
   2   1   8        874.44        873.21        29.86 o
   3   1   8        558.96        569.28        31.49 o
   4   1   8       1238.70       1265.59        37.53 o
   5   1   8       2006.72       2081.33        50.07 o
   6   1   8       1542.03       1526.20        94.74 o
   7   1   8       1328.86       1348.37        41.25 o
   8   1   8        631.69        602.28        47.07 o
  -4   2   8        505.56        532.87        29.52 o
  -3   2   8        735.14        681.83        30.20 o
  -2   2   8        902.12        916.17        31.62 o
  -1   2   8       1150.15       1100.11        32.42 o
   0   2   8       1350.94       1411.63        31.63 o
   1   2   8        838.30        842.85        21.40 o
   2   2   8        918.22        842.76        21.27 o
   3   2   8        893.05        949.06        22.46 o
   4   2   8        450.22        457.47        24.67 o
   5   2   8        820.78        849.65        31.64 o
   6   2   8        641.42        658.33        27.99 o
   7   2   8        604.61        633.00       112.00 o
   8   2   8        698.33        893.69        50.24 o
  -3   3   8        346.77        401.52        26.63 o
  -2   3   8        454.38        454.41        36.17 o
  -1   3   8       1005.32       1045.04        72.31 o
   0   3   8       1375.05       1404.31        30.41 o
   1   3   8       1053.46       1054.45        24.42 o
   2   3   8       1581.36       1607.40        30.72 o
   3   3   8       1999.23       1933.34        34.09 o
   4   3   8       1152.88       1148.85        26.04 o
   5   3   8        642.17        700.43        28.20 o
   6   3   8        801.76        862.50        46.19 o
   7   3   8        438.92        450.95        26.23 o
   8   3   8        227.46        256.08        21.42 o
   9   3   8        261.86        265.22        32.15 o
  -3   4   8        133.27        114.23        31.08 o
  -2   4   8        276.58        285.17        35.51 o
  -1   4   8        458.27        461.46        37.94 o
   0   4   8       1564.83       1549.02        47.97 o
   1   4   8       1981.96       1929.89        35.25 o
   2   4   8       1828.43       1765.81        33.26 o
   3   4   8       1997.79       2164.20        37.50 o
   4   4   8       1601.18       1547.73        40.93 o
   5   4   8        961.31       1009.93        25.69 o
   6   4   8        348.09        362.30        52.57 o
   7   4   8        371.41        369.02        36.19 o
   8   4   8        230.30        230.19        19.55 o
   9   4   8         86.27         84.46        16.83 o
  -2   5   8        105.16         95.66        15.36 o
  -1   5   8        177.45        152.10        16.80 o
   0   5   8        370.28        356.68        23.22 o
   1   5   8        771.69        655.63        26.35 o
   2   5   8       1001.75        976.49        26.35 o
   3   5   8       1785.01       1708.97        56.54 o
   4   5   8       1685.19       1675.48        57.94 o
   5   5   8       1316.10       1222.25        32.51 o
   6   5   8        994.58       1029.30        27.52 o
   7   5   8        460.53        464.25        27.33 o
   8   5   8        442.04        409.94        68.10 o
   9   5   8        142.65        143.60        23.65 o
  -1   6   8        195.98        215.99        22.32 o
   0   6   8        204.29        189.85        38.98 o
   1   6   8        323.40        360.45        30.24 o
   2   6   8        370.76        333.69        18.80 o
   3   6   8        434.58        499.45        21.18 o
   4   6   8        785.11        800.25        23.96 o
   5   6   8       1084.57       1011.01        27.61 o
   6   6   8       1172.44       1165.45        49.81 o
   7   6   8        790.52        843.17        26.02 o
   8   6   8        592.28        551.79        33.56 o
   9   6   8        435.52        409.88        39.52 o
   0   7   8        342.05        368.85        27.89 o
   1   7   8        293.46        321.57        24.86 o
   2   7   8        215.04        216.19        19.64 o
   3   7   8        364.73        359.24        24.74 o
   4   7   8        275.04        273.32        20.62 o
   5   7   8        211.93        194.48        14.73 o
   6   7   8        438.26        441.37        52.41 o
   7   7   8        508.12        507.56        28.54 o
   8   7   8        431.21        411.73        26.39 o
   2   8   8        311.57        339.52        46.63 o
   3   8   8        219.82        238.23        17.04 o
   4   8   8        337.08        353.84        24.34 o
   5   8   8        215.89        221.87        32.87 o
   6   8   8        257.36        258.89        23.43 o
   7   8   8        266.39        291.58        25.17 o
   8   8   8        195.74        175.75        20.05 o
   5   9   8        187.52        188.05        19.93 o
   6   9   8         76.29         54.41        12.35 o
  -2  -5   9        334.69        284.54        24.96 o
  -1  -5   9        457.02        486.25        31.22 o
   0  -5   9        768.99        767.31        34.54 o
  -3  -4   9        318.14        332.26        27.82 o
  -2  -4   9        223.66        184.51        18.87 o
  -1  -4   9        314.90        324.84        32.68 o
   0  -4   9        408.95        391.62        26.71 o
   1  -4   9        467.55        434.20        29.42 o
   2  -4   9        650.57        609.39        32.96 o
   3  -4   9       1129.32       1160.24        70.94 o
  -4  -3   9        504.06        531.95        43.32 o
  -3  -3   9        737.08        789.97        45.14 o
  -2  -3   9        832.39        840.17        32.18 o
  -1  -3   9        467.10        522.82        28.31 o
   0  -3   9        584.30        566.67        28.05 o
   1  -3   9        491.93        468.44        33.14 o
   2  -3   9        427.47        439.94        40.90 o
   3  -3   9        491.89        517.02        24.16 o
   4  -3   9        697.95        646.24        47.25 o
  -4  -2   9        643.74        663.47        32.80 o
  -2  -2   9       1186.42       1149.53        36.12 o
  -1  -2   9       1433.00       1487.67        40.60 o
   0  -2   9       1270.29       1331.01        31.33 o
   1  -2   9       1222.41       1178.14        29.84 o
   2  -2   9        710.33        673.95        36.97 o
   3  -2   9        691.02        696.95        25.00 o
   4  -2   9        318.02        311.39        54.49 o
   5  -2   9        254.52        280.57        19.95 o
  -4  -1   9        338.38        206.47        25.75 o
  -3  -1   9        489.14        514.84        23.23 o
  -2  -1   9        740.73        813.44        48.91 o
  -1  -1   9       1336.70       1275.79        29.67 o
   0  -1   9       1260.25       1285.83        56.26 o
   1  -1   9       1450.09       1408.21        31.34 o
   2  -1   9       1502.09       1415.78        31.96 o
   3  -1   9       1048.54       1032.40        28.25 o
   4  -1   9        877.84        891.23        46.05 o
   5  -1   9        476.36        463.76        27.30 o
   6  -1   9        457.24        462.07        24.54 o
  -4   0   9        125.15        145.79        22.74 o
  -3   0   9        175.33        181.16        23.65 o
  -2   0   9        254.71        285.41        20.42 o
  -1   0   9        850.10        888.20        33.68 o
   0   0   9       2094.76       2151.97        49.39 o
   1   0   9       2158.24       2132.56        85.33 o
   2   0   9       2024.06       1971.72        60.95 o
   3   0   9       2469.23       2459.52        55.59 o
   4   0   9       1527.98       1500.94        44.24 o
   5   0   9        613.66        562.31        30.17 o
   6   0   9        380.76        405.43        30.60 o
   7   0   9        340.91        360.21        39.19 o
  -4   1   9        177.25        225.34        30.31 o
  -3   1   9        252.53        318.58        32.23 o
  -2   1   9        249.51        248.12        19.96 o
  -1   1   9        370.58        376.56        43.90 o
   0   1   9        488.04        546.13        42.11 o
   1   1   9       1310.45       1314.80        38.30 o
   2   1   9       1343.50       1371.31        94.27 o
   3   1   9       1521.31       1550.62        44.86 o
   4   1   9       2251.84       2217.62        76.01 o
   5   1   9       1342.43       1357.17        49.84 o
   6   1   9        954.81        908.74        46.52 o
   7   1   9        605.88        601.68        31.84 o
  -3   2   9        569.85        563.20        30.46 o
  -2   2   9        566.11        579.08        40.34 o
  -1   2   9        695.17        697.87        27.57 o
   0   2   9        857.30        847.12        23.53 o
   1   2   9        680.70        650.12        20.36 o
   2   2   9        674.21        697.97        20.51 o
   3   2   9        444.17        441.69        25.99 o
   4   2   9       1042.11       1096.83        36.93 o
   5   2   9       1220.54       1281.22        40.56 o
   6   2   9        743.65        781.90        37.33 o
   7   2   9       1095.29       1114.96        65.69 o
   8   2   9        672.40        724.34        44.60 o
  -3   3   9        532.11        547.84        56.68 o
  -2   3   9        751.55        774.11        32.10 o
  -1   3   9        846.97        814.03        30.92 o
   0   3   9        711.10        713.87        27.66 o
   1   3   9        542.91        532.32        19.60 o
   2   3   9        603.15        559.74        24.17 o
   3   3   9        424.98        406.09        17.21 o
   4   3   9        243.00        208.97        19.35 o
   5   3   9        604.57        633.68        42.49 o
   6   3   9        622.59        623.93        28.91 o
   7   3   9        501.04        546.99        62.04 o
   8   3   9        658.56        699.50        35.45 o
  -2   4   9        473.04        512.36        60.16 o
  -1   4   9        597.21        594.59        29.41 o
   0   4   9        945.28        981.39        33.97 o
   1   4   9        810.79        836.38        24.55 o
   2   4   9        664.08        640.40        21.25 o
   3   4   9        645.81        674.87        26.27 o
   4   4   9        725.18        741.26        22.83 o
   5   4   9        550.01        577.20        28.63 o
   6   4   9        509.77        540.62        29.26 o
   7   4   9        504.28        541.24        29.77 o
   8   4   9        324.19        348.68        37.59 o
  -1   5   9        242.21        237.69        21.99 o
   0   5   9        599.52        610.80        29.70 o
   1   5   9        892.70        886.53        32.33 o
   2   5   9       1204.22       1162.32        29.70 o
   3   5   9       1293.92       1371.96        32.30 o
   4   5   9        870.80        917.67        26.44 o
   5   5   9        699.10        740.68        24.21 o
   6   5   9        317.16        354.73        19.41 o
   7   5   9        267.10        301.07        23.50 o
   8   5   9        192.06        219.43        23.93 o
   0   6   9        125.53        122.69        23.83 o
   1   6   9        442.04        443.17        27.42 o
   2   6   9        578.63        554.76        28.94 o
   3   6   9        903.86        935.55        32.68 o
   4   6   9       1286.52       1316.17        54.82 o
   5   6   9       1343.77       1245.33        31.96 o
   6   6   9        871.07        872.00        26.94 o
   7   6   9        380.61        453.24        22.24 o
   8   6   9        384.33        299.91        35.33 o
   1   7   9        156.18        106.26        15.97 o
   2   7   9        294.28        310.46        34.02 o
   3   7   9        393.13        354.76        20.20 o
   4   7   9        378.03        380.98        20.53 o
   5   7   9        539.93        561.99        24.39 o
   6   7   9        706.26        758.31        31.38 o
   7   7   9        502.81        558.66        31.02 o
   8   7   9        373.81        405.90        46.03 o
   3   8   9        181.77        192.25        25.95 o
   4   8   9        212.58        219.49        34.19 o
   5   8   9        270.76        259.75        21.77 o
   6   8   9        390.67        399.68        28.02 o
   7   8   9        309.70        266.88        23.98 o
  -1  -4  10        615.80        641.23        32.80 o
   0  -4  10        954.79        944.28        37.40 o
   1  -4  10        812.06        856.40        50.09 o
  -3  -3  10        461.81        447.94        38.89 o
  -2  -3  10        248.84        274.75        23.11 o
  -1  -3  10        175.36        158.93        17.10 o
   0  -3  10        326.40        352.95        33.21 o
   1  -3  10        399.83        425.01        28.17 o
   2  -3  10        384.38        383.13        26.77 o
   3  -3  10        735.42        780.28        38.01 o
  -2  -2  10        649.30        626.21        44.68 o
  -1  -2  10        415.70        375.70        24.63 o
   0  -2  10        587.25        556.97        27.33 o
   1  -2  10        481.85        499.92        21.85 o
   2  -2  10        425.51        403.19        21.06 o
   3  -2  10        496.44        506.41        32.02 o
   4  -2  10        599.95        582.91        33.46 o
  -1  -1  10        723.59        743.90        43.86 o
   0  -1  10        619.95        701.22        30.36 o
   1  -1  10        984.48        883.92        34.64 o
   2  -1  10        522.10        499.19        29.53 o
   3  -1  10        424.28        419.00        63.20 o
   4  -1  10        426.72        397.04        28.09 o
   5  -1  10        490.46        500.10        32.74 o
  -3   0  10        360.48        439.96        36.69 o
  -2   0  10        684.76        720.37        45.65 o
  -1   0  10       1187.33       1172.11        39.39 o
   0   0  10       1245.66       1311.03        40.88 o
   1   0  10       1185.68       1162.93        49.82 o
   2   0  10       1243.24       1265.64        41.78 o
   3   0  10        872.68        841.37        44.16 o
   4   0  10        610.99        576.65        31.89 o
   5   0  10        391.80        385.77        48.83 o
   6   0  10        422.98        422.59        30.27 o
  -3   1  10        135.71        142.67        17.87 o
  -2   1  10        292.59        332.08        24.19 o
  -1   1  10        397.69        368.55        23.28 o
   0   1  10        779.22        761.39        31.20 o
   1   1  10       1533.38       1432.21        46.15 o
   2   1  10       1570.50       1579.08        46.34 o
   3   1  10       1606.44       1553.18       120.77 o
   4   1  10       1152.12       1125.95        39.40 o
   5   1  10        734.30        734.92        32.56 o
   6   1  10        410.73        428.15        29.45 o
   7   1  10        207.47        190.65        21.22 o
  -2   2  10        116.18        104.74        15.01 o
  -1   2  10        195.78        227.40        33.23 o
   0   2  10        243.78        270.91        17.10 o
   1   2  10        667.07        674.49        29.39 o
   2   2  10        950.35        908.54        41.39 o
   3   2  10       1333.23       1391.25        43.49 o
   4   2  10       2102.25       2124.97        54.96 o
   5   2  10       1347.20       1291.12        42.79 o
   6   2  10       1102.55       1152.31        53.00 o
   7   2  10        717.82        721.47        32.71 o
  -2   3  10        258.12        255.91        22.89 o
  -1   3  10        345.94        362.84        31.87 o
   0   3  10        304.60        292.00        22.63 o
   1   3  10        534.73        578.43        22.12 o
   2   3  10        960.08        940.05        25.92 o
   3   3  10        514.02        460.72        27.40 o
   4   3  10        657.71        666.10        87.41 o
   5   3  10       1025.16       1037.78        46.27 o
   6   3  10        630.47        623.63        33.55 o
   7   3  10        635.72        660.49        34.26 o
  -1   4  10        514.73        538.54        31.81 o
   0   4  10        495.41        446.80        27.41 o
   1   4  10        368.05        400.26        28.60 o
   2   4  10        418.36        430.94        20.69 o
   3   4  10        430.61        460.19        20.98 o
   4   4  10        335.28        329.57        24.75 o
   5   4  10        477.54        453.98        30.25 o
   6   4  10        575.09        626.14        54.49 o
   7   4  10        494.95        445.71        29.38 o
   8   4  10        508.98        564.64        32.78 o
   0   5  10        708.71        803.03        34.45 o
   1   5  10        577.57        513.05        28.67 o
   2   5  10        672.18        638.06        25.78 o
   3   5  10        397.56        428.55        21.36 o
   4   5  10        198.81        180.49        14.57 o
   5   5  10        180.31        216.43        20.85 o
   6   5  10        253.02        273.49        24.21 o
   7   5  10        296.91        253.09        23.06 o
   8   5  10        198.21        169.12        19.29 o
   1   6  10        451.13        456.61        33.87 o
   2   6  10        519.51        499.83        29.56 o
   3   6  10        705.66        685.62        24.20 o
   4   6  10        605.60        595.90        38.49 o
   5   6  10        468.89        447.90        22.28 o
   6   6  10        209.02        197.62        25.48 o
   7   6  10        230.19        236.36        30.37 o
   2   7  10        317.49        356.85        27.76 o
   3   7  10        501.53        508.12        31.59 o
   4   7  10        556.64        584.56        25.71 o
   5   7  10        684.92        685.65        34.20 o
   6   7  10        642.12        636.57        39.17 o
   7   7  10        324.34        299.07        42.01 o
  -1  -2  11        352.81        384.18        39.90 o
   0  -2  11        385.04        411.18        40.93 o
   1  -2  11        409.00        417.49        41.57 o
   2  -2  11        612.57        584.14        33.67 o
   3  -2  11        693.84        672.44        36.71 o
  -1  -1  11        331.16        298.84        36.54 o
   0  -1  11        459.03        495.88        50.19 o
   1  -1  11        415.66        437.61        40.15 o
   2  -1  11        353.81        316.21        61.66 o
   3  -1  11        390.32        412.36        30.00 o
   4  -1  11        426.52        448.22        31.71 o
  -1   0  11        707.35        717.11        46.31 o
   0   0  11        413.55        457.98        29.29 o
   1   0  11        392.93        416.22        32.27 o
   2   0  11        381.80        342.51        26.65 o
   3   0  11        408.34        369.46        28.01 o
   4   0  11        314.06        298.12        25.84 o
   5   0  11        455.53        458.97        31.97 o
  -2   1  11        468.33        573.12        47.76 o
  -1   1  11        830.56        848.09        50.73 o
   0   1  11       1076.80       1038.80        43.58 o
   1   1  11       1045.19       1074.28        39.61 o
   2   1  11       1000.11       1032.61        41.08 o
   3   1  11        676.34        664.56        34.84 o
   4   1  11        379.49        393.19        28.88 o
   5   1  11        264.24        297.33        42.79 o
   6   1  11        256.65        286.71        26.43 o
  -1   2  11        360.90        383.84        26.79 o
   0   2  11        569.91        615.63        48.39 o
   1   2  11        690.31        661.99        36.22 o
   2   2  11        830.36        809.41        34.54 o
   3   2  11       1400.00       1375.29        45.17 o
   4   2  11        948.56        871.82        36.45 o
   5   2  11        518.08        531.13        35.48 o
   6   2  11        509.81        508.05        34.67 o
  -1   3  11        158.40        190.70        31.42 o
   0   3  11        202.47        200.07        18.88 o
   1   3  11        473.42        503.92        30.67 o
   2   3  11        583.24        551.49        31.34 o
   3   3  11        719.96        689.19        33.10 o
   4   3  11       1268.59       1247.41        44.95 o
   5   3  11        924.52        894.87        37.31 o
   6   3  11        770.14        802.83        51.14 o
   7   3  11        565.46        648.37        36.92 o
   0   4  11        132.40        150.14        17.64 o
   1   4  11        153.65        159.31        19.19 o
   2   4  11        329.57        295.04        22.22 o
   3   4  11        485.15        557.80        31.57 o
   4   4  11        690.46        676.89        33.09 o
   5   4  11        765.68        755.02        33.98 o
   6   4  11        584.25        550.35        33.46 o
   7   4  11        642.22        725.19        47.17 o
   1   5  11        217.39        179.90        21.12 o
   2   5  11        265.78        280.15        23.90 o
   3   5  11        251.32        217.74        16.84 o
   4   5  11        290.43        296.47        24.63 o
   5   5  11        435.73        455.34        32.53 o
   6   5  11        533.95        577.26        67.91 o
   7   5  11        404.00        433.24        39.38 o
   2   6  11        396.53        349.38        33.34 o
   3   6  11        333.44        354.82        21.42 o
   4   6  11        233.75        282.54        23.70 o
   5   6  11         97.62        115.65        16.76 o
   6   6  11         82.84         90.11        14.87 o
   0   0  12        295.15        327.98        34.74 o
   1   0  12        294.98        280.56        26.24 o
   2   0  12        316.79        328.00        34.35 o
   3   0  12        420.30        441.38        32.13 o
   0   1  12        479.98        444.24        44.48 o
   1   1  12        449.37        415.47        30.42 o
   2   1  12        244.58        262.34        45.88 o
   3   1  12        219.14        214.05        22.77 o
   4   1  12        279.77        322.08        32.70 o
   0   2  12        648.87        636.97        49.86 o
   1   2  12        631.56        636.15        55.01 o
   2   2  12        659.84        651.51        36.27 o
   3   2  12        532.93        568.47        48.94 o
   4   2  12        254.26        303.67        27.61 o
   5   2  12        188.97        177.09        21.36 o
   1   3  12        641.15        540.49        47.56 o
   2   3  12        526.40        515.02        32.70 o
   3   3  12        738.83        702.36        37.30 o
   4   3  12        758.15        683.70        37.70 o
   5   3  12        504.58        536.03        39.15 o
   2   4  12        432.10        468.77        30.88 o
   3   4  12        495.21        492.20        32.07 o
   4   4  12        698.47        717.51        46.13 o
   5   4  12        476.24        445.93        32.32 o
   3   5  12        185.22        188.88        21.37 o
   4   5  12        418.70        408.20        49.67 o
   5   5  12        695.54        704.09        38.88 o
                                                
